# Supplementary material for: (2,7-Dimeth­oxy­naphthalen-1-yl)(3-nitro­phen­yl)methanone
Source: Acta Crystallogr Sect E Struct Rep Online. 2010 Oct 30;66(Pt 11):o2972. doi: 10.1107/S1600536810042819 (PMC3009278; doi:10.1107/S1600536810042819)
Supplement: Supplementary file 2 [file e-66-o2972-Isup2.hkl]

#
# h,k,l, Fc-squared, Fo-squared, sigma(Fo-squared) and status flag
#
data_I
_shelx_title '  Yonezawa_090912_m_NO2_1'
_shelx_refln_list_code          4
_shelx_F_calc_maximum      149.88
_exptl_crystal_F_000       704.00
_reflns_d_resolution_high  0.8302
 
loop_
 _symmetry_equiv_pos_as_xyz
 'x, y, z'
 '-x+1/2, y+1/2, -z+1/2'
 '-x, -y, -z'
 'x-1/2, -y-1/2, z-1/2'
 
_cell_length_a     8.0566
_cell_length_b    17.0634
_cell_length_c    11.7660
_cell_angle_alpha  90.000
_cell_angle_beta   94.660
_cell_angle_gamma  90.000
 
_shelx_F_squared_multiplier     1.000
 
loop_
 _refln_index_h
 _refln_index_k
 _refln_index_l
 _refln_F_squared_calc
 _refln_F_squared_meas
 _refln_F_squared_sigma
 _refln_observed_status
   2   0   0      264.50      295.94      1.85 o
   4   0   0       61.93       53.27      0.66 o
   6   0   0       53.21       52.68      1.35 o
   8   0   0      306.66      280.16      5.11 o
   1   1   0      678.54      630.35      2.98 o
   2   1   0       94.90      114.06      0.57 o
   3   1   0     5639.33     5519.63     28.62 o
   4   1   0      434.41      493.26      2.17 o
   5   1   0        9.90        9.20      0.36 o
   6   1   0        1.78        0.62      0.38 o
   7   1   0      183.31      174.18      2.26 o
   8   1   0        0.46        0.26      0.40 o
   9   1   0        0.93       -0.34      0.69 o
   0   2   0     9068.29     8938.21    116.43 o
   1   2   0      530.49      462.60      2.90 o
   2   2   0     1739.93     1618.36      7.27 o
   3   2   0      804.29      915.10      3.96 o
   4   2   0      562.88      564.14      2.47 o
   5   2   0      196.57      191.25      1.38 o
   6   2   0       56.85       47.19      0.96 o
   7   2   0        1.96        4.76      1.70 o
   8   2   0       11.45       10.40      0.82 o
   9   2   0       20.47       18.35      1.52 o
   1   3   0     1857.22     1719.97      7.20 o
   2   3   0      620.33      593.51      2.48 o
   3   3   0     1863.18     1824.11      8.49 o
   4   3   0     1087.28     1147.59      5.45 o
   5   3   0        0.15        0.57      0.20 o
   6   3   0       40.83       34.48      0.79 o
   7   3   0        5.95        8.39      0.70 o
   8   3   0      201.54      193.58      3.24 o
   9   3   0        0.87        1.24      1.05 o
   0   4   0     2732.22     2502.15     22.22 o
   1   4   0      498.41      440.47      1.86 o
   2   4   0      654.96      642.45      3.14 o
   3   4   0     4162.18     4144.73     22.21 o
   4   4   0      180.85      203.31      1.06 o
   5   4   0       23.90       22.17      0.70 o
   6   4   0       37.76       36.06      1.05 o
   7   4   0       12.48       10.04      0.85 o
   8   4   0        7.59        4.43      0.82 o
   9   4   0        0.11        0.74      1.09 o
   1   5   0      377.21      355.56      1.52 o
   2   5   0       85.65       81.91      0.48 o
   3   5   0      306.96      286.51      1.45 o
   4   5   0       80.52       97.58      0.69 o
   5   5   0      311.83      294.44      2.33 o
   6   5   0      203.06      198.89      2.81 o
   7   5   0      569.79      576.96     13.18 o
   8   5   0      248.05      243.88      3.45 o
   9   5   0       29.72       33.99      2.35 o
   0   6   0      297.39      285.12      1.70 o
   1   6   0      416.37      430.06      2.07 o
   2   6   0     1084.04     1130.44      5.74 o
   3   6   0     1187.40     1192.89      6.11 o
   4   6   0      221.43      199.47      1.28 o
   5   6   0      525.13      502.32      3.98 o
   6   6   0      393.38      384.18      4.33 o
   7   6   0       43.47       42.37      1.21 o
   8   6   0       11.14       10.72      1.92 o
   9   6   0       32.04       40.87      2.50 o
   1   7   0      154.40      158.80      0.78 o
   2   7   0     3939.49     3958.21     20.85 o
   3   7   0       40.34       41.34      0.71 o
   4   7   0       23.89       18.18      0.44 o
   5   7   0      124.71      120.69      1.41 o
   6   7   0     1829.89     1844.04     19.95 o
   7   7   0      339.13      359.80      4.11 o
   8   7   0        5.91        3.77      0.86 o
   9   7   0        0.00        0.69      1.21 o
   0   8   0     1306.24     1314.55      9.77 o
   1   8   0      334.00      391.99      1.88 o
   2   8   0      432.28      516.38      2.60 o
   3   8   0      435.90      455.56      2.61 o
   4   8   0       42.86       38.32      0.73 o
   5   8   0       38.17       36.89      0.84 o
   6   8   0       32.84       32.29      1.30 o
   7   8   0        0.10        0.00      0.50 o
   8   8   0        2.00        1.26      0.55 o
   1   9   0      108.90      117.89      0.68 o
   2   9   0      442.54      473.26      2.44 o
   3   9   0      543.30      573.70      3.26 o
   4   9   0        4.82        5.13      0.52 o
   5   9   0        1.66        2.40      0.51 o
   6   9   0      236.48      239.20      3.06 o
   7   9   0       92.94       96.46      1.97 o
   8   9   0        2.42        0.96      0.54 o
   0  10   0        7.83        5.66      0.32 o
   1  10   0      801.08      832.65      4.08 o
   2  10   0      465.90      474.94      2.65 o
   3  10   0      534.93      570.42      4.43 o
   4  10   0       62.40       67.03      1.12 o
   5  10   0       62.15       56.14      1.13 o
   6  10   0        0.86        0.61      0.48 o
   7  10   0       12.03       14.57      1.12 o
   8  10   0        0.10       -0.04      0.39 o
   1  11   0      115.47      102.47      0.82 o
   2  11   0      270.77      293.84      2.12 o
   3  11   0        5.28        4.32      0.51 o
   4  11   0      302.54      296.43      2.68 o
   5  11   0      105.45       99.41      1.57 o
   6  11   0        3.54        3.88      0.67 o
   7  11   0       81.79       84.48      1.77 o
   8  11   0        1.21        0.29      0.47 o
   0  12   0       18.23       16.27      0.64 o
   1  12   0      367.79      341.75      2.51 o
   2  12   0       58.54       56.59      1.01 o
   3  12   0      173.10      168.40      1.77 o
   4  12   0      124.37      129.44      1.49 o
   5  12   0        2.62        3.20      0.55 o
   6  12   0       18.27       14.58      1.15 o
   7  12   0        3.25        1.24      0.70 o
   1  13   0       49.55       49.40      0.89 o
   2  13   0        0.01        1.08      0.44 o
   3  13   0       11.01       14.45      0.79 o
   4  13   0        3.67        1.89      0.48 o
   5  13   0      269.34      293.28      2.78 o
   6  13   0        4.44        5.20      0.82 o
   7  13   0       12.79       13.15      0.85 o
   0  14   0     3425.96     3560.80     58.07 o
   1  14   0      251.65      266.22      3.80 o
   2  14   0      178.75      177.46      2.81 o
   3  14   0        1.49        5.60      1.16 o
   4  14   0       48.00       48.36      1.07 o
   5  14   0      175.56      189.79      2.57 o
   6  14   0        0.00        0.16      0.42 o
   7  14   0        5.61        6.18      1.20 o
   1  15   0      317.06      328.72      4.55 o
   2  15   0        0.95        1.50      0.53 o
   3  15   0       36.05       30.38      0.88 o
   4  15   0      547.47      555.75      8.88 o
   5  15   0      258.12      284.16      3.79 o
   6  15   0        0.59        1.02      0.50 o
   0  16   0       63.82       69.00      2.82 o
   1  16   0      387.28      402.34      4.84 o
   2  16   0       71.43       70.26      2.56 o
   3  16   0        0.39        0.39      0.50 o
   4  16   0       15.10       15.77      0.81 o
   5  16   0        0.75        1.05      0.35 o
   6  16   0        5.57        5.65      1.09 o
   1  17   0       33.77       33.10      1.29 o
   2  17   0        0.81        0.76      0.57 o
   3  17   0        3.64        2.50      0.65 o
   4  17   0       24.67       25.64      1.46 o
   5  17   0       81.09       69.53      4.96 o
   0  18   0      142.35      145.67      2.73 o
   1  18   0        0.11        0.13      0.48 o
   2  18   0       20.44       24.03      0.84 o
   3  18   0        9.86       11.75      1.00 o
   4  18   0       67.48       66.61      1.95 o
   1  19   0        9.08       11.45      0.86 o
   2  19   0       94.24      106.35      2.48 o
   3  19   0        4.11        1.84      0.60 o
   0  20   0        3.65        2.42      1.16 o
   1  20   0       28.73       29.22      1.67 o
   2  20   0       57.62       62.52      2.34 o
  -9   0   1       24.19       25.47      4.44 o
  -7   0   1       74.06       80.16      2.64 o
  -5   0   1      793.16      922.45      9.34 o
  -3   0   1       68.33       57.84      0.59 o
  -1   0   1     1930.94     1744.22      9.66 o
   1   0   1    11568.66    12211.31     94.21 o
   3   0   1     1679.26     1722.97     11.02 o
   5   0   1      394.27      390.69      4.14 o
   7   0   1        7.99        2.32      0.73 o
  -9   1   1       28.76       28.48      0.96 o
  -8   1   1      130.47      116.68      1.97 o
  -7   1   1       26.51       27.28      0.93 o
  -6   1   1      127.03      114.89      1.58 o
  -5   1   1     1294.78     1346.89      7.99 o
  -4   1   1        6.88        3.54      0.17 o
  -3   1   1      242.08      235.71      1.25 o
  -2   1   1      512.06      496.16      2.76 o
  -1   1   1     4815.95     4634.51     22.24 o
   0   1   1      278.26      260.58      1.21 o
   1   1   1      848.25      764.17      3.05 o
   2   1   1      431.34      458.22      1.78 o
   3   1   1      984.92     1049.88      4.38 o
   4   1   1     4847.90     5226.26     28.70 o
   5   1   1       13.28       22.19      0.47 o
   6   1   1       32.40       29.01      1.19 o
   7   1   1       63.15       49.76      1.36 o
   8   1   1        0.31        0.31      0.67 o
   9   1   1       24.52       24.03      1.31 o
  -9   2   1       15.38        6.69      1.60 o
  -8   2   1       22.05       18.64      1.14 o
  -7   2   1        0.57        0.82      0.55 o
  -6   2   1      451.24      421.50      4.35 o
  -5   2   1       43.03       36.71      0.56 o
  -4   2   1      322.24      363.41      1.73 o
  -3   2   1      324.84      342.94      1.50 o
  -2   2   1    12613.72    12508.86     73.79 o
  -1   2   1     7236.32     7074.59     45.10 o
   0   2   1        0.49        7.23      0.19 o
   1   2   1     1163.22     1077.12      4.28 o
   2   2   1     1084.04      965.22      4.10 o
   3   2   1       82.90       86.20      0.49 o
   4   2   1      133.01      124.97      0.64 o
   5   2   1      177.62      177.94      1.40 o
   6   2   1      113.72      109.29      1.05 o
   7   2   1       13.65       14.40      1.05 o
   8   2   1       16.69       14.54      1.17 o
   9   2   1        6.38       13.45      1.21 o
  -9   3   1        4.37        2.29      0.54 o
  -8   3   1        0.16        0.26      0.50 o
  -7   3   1        4.03        4.22      0.71 o
  -6   3   1       85.17       79.36      1.71 o
  -5   3   1       18.90       17.71      0.56 o
  -4   3   1     1256.18     1284.51      6.44 o
  -3   3   1      561.40      549.80      2.46 o
  -2   3   1      324.63      325.82      1.42 o
  -1   3   1     2670.55     2481.40     12.23 o
   0   3   1      335.68      334.79      1.57 o
   1   3   1        1.89        2.40      0.29 o
   2   3   1     2053.56     1884.76      8.95 o
   3   3   1       42.29       57.43      0.48 o
   4   3   1       98.93      107.39      0.68 o
   5   3   1        4.44        7.74      0.54 o
   6   3   1      135.06      119.69      2.18 o
   7   3   1       10.98       14.24      1.35 o
   8   3   1        0.02        1.27      0.83 o
   9   3   1       45.70       49.78      2.21 o
  -9   4   1        6.29        8.57      1.23 o
  -8   4   1        1.78        2.08      0.66 o
  -7   4   1       45.81       46.57      1.31 o
  -6   4   1        3.65        4.84      0.68 o
  -5   4   1       39.94       44.77      0.79 o
  -4   4   1      388.00      441.62      2.23 o
  -3   4   1      114.70       96.08      0.68 o
  -2   4   1       23.71       18.42      0.30 o
  -1   4   1     2286.57     2089.53     10.07 o
   0   4   1       41.41       46.55      0.53 o
   1   4   1     2682.43     2469.87     11.41 o
   2   4   1      420.83      418.90      2.31 o
   3   4   1      385.74      409.33      1.88 o
   4   4   1       17.53       18.66      0.45 o
   5   4   1       17.03       17.45      0.54 o
   6   4   1       34.58       33.25      0.91 o
   7   4   1       10.67        6.79      1.07 o
   8   4   1      163.64      156.70      3.55 o
   9   4   1        1.79        3.02      1.17 o
  -9   5   1       24.54       22.23      1.27 o
  -8   5   1       19.27       18.13      0.89 o
  -7   5   1      965.15      967.09     11.30 o
  -6   5   1       25.09       21.65      1.04 o
  -5   5   1       12.37        9.85      0.52 o
  -4   5   1      846.13      877.69      4.54 o
  -3   5   1      418.37      409.79      2.09 o
  -2   5   1       22.58       29.50      0.34 o
  -1   5   1      350.42      362.64      1.53 o
   0   5   1     6691.68     6199.90     33.29 o
   1   5   1      304.02      309.53      1.34 o
   2   5   1      180.72      188.38      1.03 o
   3   5   1       18.23       25.68      0.23 o
   4   5   1      651.22      663.03      3.50 o
   5   5   1      135.30      123.41      1.21 o
   6   5   1      128.41      133.14      1.88 o
   7   5   1       42.41       50.92      1.24 o
   8   5   1       28.96       26.45      1.64 o
   9   5   1        5.47        3.99      1.37 o
  -9   6   1      100.81      119.55      5.11 o
  -8   6   1        0.33        0.48      0.55 o
  -7   6   1       70.92       60.52      1.39 o
  -6   6   1      751.60      729.89      7.74 o
  -5   6   1      426.63      420.89      4.20 o
  -4   6   1      318.99      337.65      2.04 o
  -3   6   1      902.13      981.48      4.93 o
  -2   6   1       30.87       33.15      0.36 o
  -1   6   1      131.62      137.49      0.70 o
   0   6   1      804.70      794.34      3.39 o
   1   6   1      691.79      707.30      3.30 o
   2   6   1      186.74      263.36      1.27 o
   3   6   1        0.02        0.48      0.16 o
   4   6   1        0.05        1.04      0.25 o
   5   6   1       90.31       85.15      1.08 o
   6   6   1     1180.08     1154.38     13.61 o
   7   6   1      238.35      221.52      3.54 o
   8   6   1        8.74        4.41      0.87 o
   9   6   1        6.51        7.86      1.58 o
  -9   7   1       51.08       78.60      3.41 o
  -8   7   1       59.46       65.45      1.64 o
  -7   7   1      620.13      608.07      7.59 o
  -6   7   1      308.60      299.25      3.67 o
  -5   7   1       56.82       51.91      1.15 o
  -4   7   1       75.44       81.90      0.75 o
  -3   7   1     1291.90     1483.44      8.46 o
  -2   7   1       15.86       20.29      0.37 o
  -1   7   1      116.83      114.44      0.65 o
   0   7   1       27.68       28.92      0.33 o
   1   7   1     1074.79     1137.94      4.94 o
   2   7   1       93.97       88.84      0.59 o
   3   7   1      915.05      980.95      5.32 o
   4   7   1      217.44      205.72      1.40 o
   5   7   1     3433.75     3452.67     31.64 o
   6   7   1      275.71      282.14      3.94 o
   7   7   1       94.15       95.37      1.84 o
   8   7   1        6.06        4.10      1.25 o
   9   7   1        0.03        0.02      0.83 o
  -8   8   1       21.46       20.16      0.93 o
  -7   8   1      814.48      848.61      9.08 o
  -6   8   1      858.07      879.12      9.44 o
  -5   8   1      167.81      157.41      2.06 o
  -4   8   1       57.78       51.49      0.73 o
  -3   8   1        0.11        2.60      0.35 o
  -2   8   1       50.03       68.40      0.51 o
  -1   8   1       34.61       41.37      0.33 o
   0   8   1       25.04       23.61      0.29 o
   1   8   1     2317.53     2394.46     11.26 o
   2   8   1     2171.79     2465.98     12.67 o
   3   8   1      164.21      169.96      1.13 o
   4   8   1      280.44      271.07      2.18 o
   5   8   1       46.09       42.68      1.30 o
   6   8   1     1407.59     1416.72     15.40 o
   7   8   1      391.20      381.33      4.76 o
   8   8   1       14.78       14.58      0.76 o
  -8   9   1       18.45       17.20      0.89 o
  -7   9   1      358.84      355.12      4.33 o
  -6   9   1       28.12       30.04      1.42 o
  -5   9   1        0.00        1.14      0.59 o
  -4   9   1       10.14        6.53      0.52 o
  -3   9   1       33.26       31.29      0.55 o
  -2   9   1      129.59      149.40      0.98 o
  -1   9   1      527.56      516.98      2.37 o
   0   9   1      150.69      144.87      0.83 o
   1   9   1      355.63      375.81      1.72 o
   2   9   1       11.48       14.43      0.33 o
   3   9   1       41.67       44.38      0.59 o
   4   9   1      234.41      230.98      2.08 o
   5   9   1       52.50       49.94      1.01 o
   6   9   1      123.42      123.75      2.08 o
   7   9   1       64.55       68.57      1.61 o
   8   9   1       34.40       31.65      0.96 o
  -8  10   1       34.92       35.18      1.13 o
  -7  10   1        0.02        0.37      0.50 o
  -6  10   1       29.21       31.06      1.00 o
  -5  10   1        3.14        7.52      1.86 o
  -4  10   1      208.61      209.75      2.07 o
  -3  10   1       64.68       63.04      0.77 o
  -2  10   1      320.59      301.01      1.73 o
  -1  10   1        3.99        5.58      0.23 o
   0  10   1       27.02       27.58      0.31 o
   1  10   1       88.22       98.54      0.66 o
   2  10   1      141.54      140.44      1.00 o
   3  10   1      244.53      257.45      2.28 o
   4  10   1        5.03        6.51      0.52 o
   5  10   1        0.02        0.59      0.55 o
   6  10   1       66.00       67.30      1.28 o
   7  10   1       27.17       28.61      1.31 o
   8  10   1       25.25       28.42      1.25 o
  -8  11   1       20.69       20.10      0.87 o
  -7  11   1       23.30       27.19      0.99 o
  -6  11   1       13.13       14.10      0.92 o
  -5  11   1       23.87       22.62      1.07 o
  -4  11   1       86.27       79.12      1.13 o
  -3  11   1       91.39       96.02      1.29 o
  -2  11   1       68.86       67.92      0.82 o
  -1  11   1       10.83       11.19      0.36 o
   0  11   1       71.93       68.87      0.65 o
   1  11   1      671.59      686.41      5.24 o
   2  11   1        1.33        3.52      0.59 o
   3  11   1      391.76      371.11      3.20 o
   4  11   1       41.09       38.53      0.87 o
   5  11   1       27.24       28.74      1.01 o
   6  11   1       28.25       27.30      0.89 o
   7  11   1       23.67       25.33      1.12 o
   8  11   1        8.22        6.33      1.90 o
  -7  12   1        1.42        1.20      0.66 o
  -6  12   1      187.55      197.16      2.59 o
  -5  12   1       51.23       45.98      1.27 o
  -4  12   1        0.76        0.64      0.39 o
  -3  12   1        0.32        0.07      0.39 o
  -2  12   1        8.54        8.44      0.59 o
  -1  12   1        2.32        2.15      0.34 o
   0  12   1      198.56      201.89      1.77 o
   1  12   1      301.81      305.19      2.47 o
   2  12   1        2.08        2.77      0.43 o
   3  12   1        5.13        7.15      0.55 o
   4  12   1      232.46      231.45      2.19 o
   5  12   1        1.05        1.12      0.62 o
   6  12   1        0.50        1.10      0.49 o
   7  12   1        1.80        1.13      0.61 o
  -7  13   1        0.64        0.16      0.47 o
  -6  13   1       98.99      107.14      1.71 o
  -5  13   1      193.18      191.66      2.57 o
  -4  13   1       25.90       21.43      0.96 o
  -3  13   1       14.61       13.65      0.77 o
  -2  13   1        0.86        0.60      0.40 o
  -1  13   1      215.30      210.54      2.79 o
   0  13   1      109.55       99.73      1.61 o
   1  13   1       68.41       70.41      1.46 o
   2  13   1       74.64       68.24      1.23 o
   3  13   1        5.35        7.20      0.62 o
   4  13   1      118.76      105.68      1.31 o
   5  13   1        1.67        3.00      0.59 o
   6  13   1       40.74       43.95      1.20 o
   7  13   1       24.76       26.56      1.08 o
  -7  14   1       17.02       27.99      1.18 o
  -6  14   1        0.63        0.86      0.47 o
  -5  14   1      456.62      448.35      7.36 o
  -4  14   1       42.01       31.04      0.93 o
  -3  14   1       19.46       22.56      0.85 o
  -2  14   1        0.65        0.93      0.46 o
  -1  14   1      137.72      132.51      1.83 o
   0  14   1       14.10       16.55      1.01 o
   1  14   1      491.24      495.15      4.40 o
   2  14   1       52.56       55.42      1.19 o
   3  14   1      252.54      226.36      2.36 o
   4  14   1      275.04      284.54      2.75 o
   5  14   1        0.00        0.70      0.44 o
   6  14   1       17.16       21.12      0.73 o
  -6  15   1       44.26       41.92      2.21 o
  -5  15   1        0.00        0.31      0.48 o
  -4  15   1      111.60       98.06      1.34 o
  -3  15   1      128.32      125.05      1.63 o
  -2  15   1       19.15       21.79      0.97 o
  -1  15   1      359.05      386.59     19.10 o
   0  15   1       84.24       85.15      1.63 o
   1  15   1      131.38      131.74      1.95 o
   2  15   1       42.60       36.48      1.01 o
   3  15   1       39.06       33.41      1.19 o
   4  15   1      758.78      730.34     10.30 o
   5  15   1      183.07      173.58      1.92 o
   6  15   1       12.64       15.70      0.96 o
  -6  16   1        1.92        3.35      0.95 o
  -5  16   1       39.24       40.92      0.90 o
  -4  16   1       17.06       14.21      0.70 o
  -3  16   1        9.94       10.77      0.73 o
  -2  16   1       47.37       49.49      2.28 o
  -1  16   1      723.10      712.02     10.97 o
   0  16   1      184.62      184.78      2.56 o
   1  16   1      186.21      203.10      9.26 o
   2  16   1       47.78       49.74      2.75 o
   3  16   1       27.15       24.11      0.86 o
   4  16   1        4.71        4.65      0.95 o
   5  16   1       58.06       63.53      1.62 o
  -5  17   1        5.61        5.42      0.91 o
  -4  17   1       33.31       35.24      2.18 o
  -3  17   1       27.43       27.22      0.97 o
  -2  17   1        6.02        4.36      0.79 o
  -1  17   1        0.47        0.36      0.66 o
   0  17   1       40.79       41.40      1.16 o
   1  17   1       58.21       59.03      1.37 o
   2  17   1       17.39       16.95      0.80 o
   3  17   1        0.19        0.45      0.42 o
   4  17   1       22.13       25.29      1.00 o
   5  17   1        2.02        3.07      0.70 o
  -4  18   1       12.66        9.66      1.30 o
  -3  18   1        3.07        2.53      0.54 o
  -2  18   1        3.43        2.86      0.57 o
  -1  18   1        7.65        7.38      0.89 o
   0  18   1       24.26       25.74      0.97 o
   1  18   1        2.85        2.95      0.60 o
   2  18   1        0.00       -0.01      0.35 o
   3  18   1       15.86       14.19      1.32 o
   4  18   1       28.33       28.47      0.86 o
  -3  19   1       53.71       53.07      2.59 o
  -2  19   1       16.42       20.19      1.16 o
  -1  19   1       17.86       17.35      0.93 o
   0  19   1       35.55       33.98      1.89 o
   1  19   1        2.91        2.23      0.55 o
   2  19   1        6.51        5.75      0.71 o
   3  19   1        0.40        0.11      0.45 o
  -2  20   1       25.40       28.69      0.86 o
  -1  20   1        5.24        5.97      0.88 o
   0  20   1       21.17       25.00      0.94 o
   1  20   1       84.01       96.47      1.76 o
   2  20   1       42.62       45.10      1.93 o
  -8   0   2      148.06      160.98      3.62 o
  -6   0   2        4.58        7.09      0.70 o
  -4   0   2     1935.21     1989.58     15.09 o
  -2   0   2      798.96      792.27      4.97 o
   0   0   2     2650.86     2618.33     16.43 o
   2   0   2       14.82       25.36      0.45 o
   4   0   2     1315.72     1351.88     12.76 o
   6   0   2       41.15       36.65      1.44 o
  -9   1   2       17.33       14.53      0.94 o
  -8   1   2        3.75        3.67      0.79 o
  -7   1   2      150.49      148.19      2.61 o
  -6   1   2      640.80      598.58      6.08 o
  -5   1   2      211.67      214.07      1.38 o
  -4   1   2     1298.69     1366.18      7.05 o
  -3   1   2      864.76      902.97      3.74 o
  -2   1   2     2124.55     2088.15      9.31 o
  -1   1   2    14659.38    15430.68     86.44 o
   0   1   2      370.68      383.58      1.95 o
   1   1   2      544.38      531.66      3.32 o
   2   1   2     2648.99     2482.00     11.60 o
   3   1   2     3942.82     3676.02     17.71 o
   4   1   2     1569.64     1747.86      8.65 o
   5   1   2       16.83       12.95      0.48 o
   6   1   2       50.83       55.52      1.21 o
   7   1   2      187.11      153.80      2.66 o
   8   1   2        4.70        3.18      0.76 o
  -9   2   2       35.49       44.55      1.36 o
  -8   2   2      197.19      193.86      4.16 o
  -7   2   2      432.28      418.71      4.61 o
  -6   2   2      498.62      486.64      5.18 o
  -5   2   2      304.37      310.63      2.05 o
  -4   2   2        4.40        3.49      0.18 o
  -3   2   2      665.97      607.14      2.50 o
  -2   2   2        1.66        0.60      0.15 o
  -1   2   2     1807.55     1613.98      6.72 o
   0   2   2      869.57      794.74      3.41 o
   1   2   2      201.60      202.46      1.01 o
   2   2   2      377.07      375.81      1.55 o
   3   2   2       79.34       58.94      0.35 o
   4   2   2       63.23       65.31      0.46 o
   5   2   2      517.16      500.73      3.48 o
   6   2   2       21.52       20.33      0.69 o
   7   2   2       34.62       22.39      1.45 o
   8   2   2       75.15       66.48      2.08 o
   9   2   2        0.27        0.12      0.43 o
  -9   3   2       53.16       54.16      1.65 o
  -8   3   2       37.62       34.60      1.55 o
  -7   3   2      322.63      320.02      4.01 o
  -6   3   2     1082.46     1031.36     10.52 o
  -5   3   2       59.44       65.56      0.82 o
  -4   3   2      123.40      128.84      0.79 o
  -3   3   2       85.04       77.04      0.48 o
  -2   3   2       94.91      120.66      0.61 o
  -1   3   2     1231.48     1091.08      4.60 o
   0   3   2     9308.02     9144.54     65.02 o
   1   3   2       20.34       21.90      0.30 o
   2   3   2     2871.88     2661.30     12.66 o
   3   3   2       37.22       34.26      0.30 o
   4   3   2      307.22      305.00      1.53 o
   5   3   2       78.79       94.00      1.04 o
   6   3   2        0.72        0.69      0.46 o
   7   3   2       74.22       59.51      2.18 o
   8   3   2       13.11       11.73      1.16 o
   9   3   2       11.45       10.03      1.07 o
  -9   4   2        0.08        0.33      0.59 o
  -8   4   2        9.70        8.61      0.80 o
  -7   4   2      106.85      107.57      3.68 o
  -6   4   2      138.07      135.85      1.83 o
  -5   4   2      439.29      411.98      3.76 o
  -4   4   2      307.20      302.27      1.69 o
  -3   4   2      414.38      447.39      2.18 o
  -2   4   2      782.48      753.68      3.48 o
  -1   4   2      259.48      243.37      1.18 o
   0   4   2    13848.66    13838.02     80.83 o
   1   4   2     4163.75     4023.96     19.96 o
   2   4   2        3.51        8.88      0.35 o
   3   4   2       58.53       52.12      0.37 o
   4   4   2      820.86      797.45      4.13 o
   5   4   2       59.46       59.46      0.77 o
   6   4   2        6.62        6.27      0.55 o
   7   4   2        0.41        0.13      0.60 o
   8   4   2        9.01       10.18      1.21 o
   9   4   2       37.94       41.34      1.99 o
  -9   5   2       35.00       41.64      1.76 o
  -8   5   2        6.54        6.36      0.75 o
  -7   5   2      217.61      215.54      3.15 o
  -6   5   2      345.77      347.90      3.99 o
  -5   5   2      746.20      750.62      6.47 o
  -4   5   2        0.85        2.73      0.29 o
  -3   5   2      193.58      200.01      1.15 o
  -2   5   2      278.16      267.82      1.37 o
  -1   5   2        0.55        6.51      0.71 o
   0   5   2     9234.46     9140.55     50.57 o
   1   5   2     3132.43     2960.05     14.49 o
   2   5   2       20.88       15.22      0.30 o
   3   5   2       25.75       27.26      0.28 o
   4   5   2       40.01       43.01      0.48 o
   5   5   2       98.68       87.74      1.20 o
   6   5   2      162.73      159.70      1.92 o
   7   5   2       11.03        9.17      0.95 o
   8   5   2        0.15        0.65      1.12 o
   9   5   2        2.10        0.45      1.51 o
  -9   6   2        8.72        7.62      1.35 o
  -8   6   2        3.91        3.42      0.83 o
  -7   6   2       31.90       30.67      1.29 o
  -6   6   2      318.41      318.27      3.78 o
  -5   6   2      301.44      306.83      3.27 o
  -4   6   2      356.77      359.29      2.30 o
  -3   6   2     2268.14     2446.55     13.11 o
  -2   6   2      190.59      209.93      1.08 o
  -1   6   2       46.92       40.05      0.40 o
   0   6   2      117.94      113.25      0.65 o
   1   6   2       23.08       21.28      0.31 o
   2   6   2     1944.02     2001.65      9.71 o
   3   6   2      141.18      163.65      1.04 o
   4   6   2      174.13      180.01      1.30 o
   5   6   2       61.10       62.84      1.05 o
   6   6   2       33.83       34.18      0.93 o
   7   6   2        1.02        1.89      0.76 o
   8   6   2       12.13       11.76      1.38 o
   9   6   2       76.77       88.97      4.41 o
  -9   7   2       16.94       17.49      1.49 o
  -8   7   2        1.68        1.57      0.64 o
  -7   7   2        5.19        7.09      0.92 o
  -6   7   2      147.90      149.82      2.41 o
  -5   7   2      395.01      383.53      3.91 o
  -4   7   2        4.30        4.33      0.34 o
  -3   7   2     1719.23     1876.57     10.34 o
  -2   7   2      896.59     1034.70      4.83 o
  -1   7   2     1326.96     1369.51      6.29 o
   0   7   2      102.01       87.83      0.57 o
   1   7   2      473.26      505.34      2.25 o
   2   7   2        5.08        5.17      0.23 o
   3   7   2       66.36       69.64      0.55 o
   4   7   2      126.55      131.29      1.19 o
   5   7   2        0.01        0.78      0.47 o
   6   7   2     2106.37     2101.81     21.21 o
   7   7   2        5.84        7.91      1.14 o
   8   7   2       70.86       76.94      5.00 o
  -8   8   2      187.22      191.89      2.72 o
  -7   8   2       39.10       36.37      1.37 o
  -6   8   2      385.72      388.52      4.58 o
  -5   8   2      458.59      460.93      6.93 o
  -4   8   2      148.56      131.26      1.34 o
  -3   8   2       80.19      100.89      0.82 o
  -2   8   2       86.55       70.15      0.53 o
  -1   8   2       10.99       14.72      0.29 o
   0   8   2      949.64      933.14      4.04 o
   1   8   2      243.49      231.76      1.20 o
   2   8   2      230.57      265.87      1.65 o
   3   8   2      170.30      184.97      1.27 o
   4   8   2      152.32      151.85      1.51 o
   5   8   2     1549.87     1558.36     14.32 o
   6   8   2       11.09       12.10      0.77 o
   7   8   2        7.51        7.42      1.05 o
   8   8   2      146.14      166.30      7.95 o
  -8   9   2       65.47       61.72      3.51 o
  -7   9   2      160.95      167.63      2.49 o
  -6   9   2      628.70      635.47      7.03 o
  -5   9   2       12.68       11.13      0.96 o
  -4   9   2      159.27      180.41      1.87 o
  -3   9   2     1091.70     1142.55      6.91 o
  -2   9   2      545.54      533.00      2.71 o
  -1   9   2      142.42      161.89      0.87 o
   0   9   2        6.87       12.49      0.25 o
   1   9   2      195.01      201.70      1.05 o
   2   9   2      413.15      422.23      2.14 o
   3   9   2      761.15      749.11      5.35 o
   4   9   2        0.46        0.89      0.46 o
   5   9   2      915.44      913.63      8.37 o
   6   9   2       37.01       41.24      1.15 o
   7   9   2       67.57       72.90      2.11 o
   8   9   2        9.83       13.39      3.92 o
  -8  10   2        6.68        8.69      0.75 o
  -7  10   2       88.79       88.88      1.66 o
  -6  10   2      157.20      159.25      2.14 o
  -5  10   2       17.30       14.79      0.88 o
  -4  10   2       91.52       88.10      1.24 o
  -3  10   2        9.10        6.24      0.36 o
  -2  10   2      190.51      190.99      1.18 o
  -1  10   2        7.23        8.92      0.31 o
   0  10   2        6.19        7.83      0.23 o
   1  10   2       11.52        9.19      0.29 o
   2  10   2        4.75        4.63      0.31 o
   3  10   2        4.17        3.77      0.46 o
   4  10   2      145.99      137.57      1.74 o
   5  10   2     1699.06     1742.24     17.53 o
   6  10   2      296.84      288.95      5.73 o
   7  10   2      264.24      284.40      3.78 o
   8  10   2       29.94       29.14      3.84 o
  -8  11   2        3.56        1.26      0.55 o
  -7  11   2        3.79        4.32      0.71 o
  -6  11   2        1.88        1.96      0.59 o
  -5  11   2        2.97        2.94      0.66 o
  -4  11   2       15.02       11.90      0.69 o
  -3  11   2       38.71       38.70      0.85 o
  -2  11   2      248.09      233.44      2.11 o
  -1  11   2      293.15      291.64      1.83 o
   0  11   2       26.69       27.21      0.42 o
   1  11   2       48.39       48.53      0.59 o
   2  11   2        9.53       15.43      0.54 o
   3  11   2      118.37      116.55      1.38 o
   4  11   2      150.49      144.58      1.78 o
   5  11   2      135.31      131.30      1.97 o
   6  11   2      149.16      152.49      1.93 o
   7  11   2       88.25       85.74      3.13 o
  -7  12   2       13.43       18.13      0.92 o
  -6  12   2        0.86        0.59      0.49 o
  -5  12   2       16.61       21.68      0.92 o
  -4  12   2       23.02       20.53      0.77 o
  -3  12   2       21.89       21.57      0.80 o
  -2  12   2       22.55       28.85      0.86 o
  -1  12   2       63.52       62.88      0.84 o
   0  12   2       17.13       13.95      0.46 o
   1  12   2       18.58       25.48      0.55 o
   2  12   2       55.86       58.65      0.94 o
   3  12   2      126.21      125.82      1.49 o
   4  12   2       48.70       47.51      1.08 o
   5  12   2      123.96      127.55      1.72 o
   6  12   2        0.44        1.32      0.45 o
   7  12   2      350.29      373.50      7.16 o
  -7  13   2       53.44       66.41      1.40 o
  -6  13   2        2.01        2.56      0.67 o
  -5  13   2      148.61      139.90      2.44 o
  -4  13   2      383.29      341.97      3.44 o
  -3  13   2       22.34       25.48      0.87 o
  -2  13   2       58.94       52.01      0.95 o
  -1  13   2      485.30      464.22      4.89 o
   0  13   2      103.88       93.88      1.35 o
   1  13   2      388.90      376.72      3.51 o
   2  13   2      112.75      112.99      1.37 o
   3  13   2       92.40       90.36      1.18 o
   4  13   2      221.44      199.28      2.20 o
   5  13   2        9.28        8.28      0.66 o
   6  13   2       17.88       14.29      0.63 o
   7  13   2        0.12        0.06      0.61 o
  -7  14   2        0.25        0.04      0.50 o
  -6  14   2        8.18        8.39      0.77 o
  -5  14   2        1.30        2.52      0.87 o
  -4  14   2      196.61      178.59      2.16 o
  -3  14   2      144.45      131.91      1.76 o
  -2  14   2        1.93        0.97      0.46 o
  -1  14   2      597.88      577.76      5.54 o
   0  14   2      707.89      694.49      6.41 o
   1  14   2       10.42       11.03      0.64 o
   2  14   2      153.25      147.43      1.74 o
   3  14   2      118.32      113.86      1.72 o
   4  14   2        6.98        4.25      0.58 o
   5  14   2       22.12       19.61      0.77 o
   6  14   2       44.74       53.35      1.13 o
  -6  15   2        5.18        5.12      0.87 o
  -5  15   2       28.20       29.80      0.89 o
  -4  15   2       29.06       32.90      0.91 o
  -3  15   2        2.02        1.83      0.49 o
  -2  15   2        4.03        3.22      0.61 o
  -1  15   2     1466.46     1484.31     13.83 o
   0  15   2      238.76      236.04      2.81 o
   1  15   2       22.27       22.55      1.03 o
   2  15   2        0.39        0.70      0.42 o
   3  15   2        8.26        8.14      0.83 o
   4  15   2       11.83       19.98      0.80 o
   5  15   2       63.58       55.83      1.02 o
   6  15   2        1.43        0.33      0.36 o
  -6  16   2      137.27      141.60      2.29 o
  -5  16   2        5.76        3.83      0.81 o
  -4  16   2       21.45       20.11      0.75 o
  -3  16   2        7.39        8.84      0.63 o
  -2  16   2       92.27       94.02      1.51 o
  -1  16   2       93.14      101.65      1.76 o
   0  16   2      126.13      130.85      1.78 o
   1  16   2       14.78       14.45      0.83 o
   2  16   2        0.47        0.55      0.44 o
   3  16   2      195.91      167.95      6.24 o
   4  16   2        5.56        3.02      0.63 o
   5  16   2        7.70        8.90      0.67 o
  -5  17   2      113.64      112.37      2.70 o
  -4  17   2      108.85      113.03      1.83 o
  -3  17   2       41.06       42.69      1.03 o
  -2  17   2       71.11       74.81      1.29 o
  -1  17   2       53.69       52.63      1.30 o
   0  17   2       17.28       15.89      0.72 o
   1  17   2        8.32        5.90      0.90 o
   2  17   2        6.20        4.26      0.55 o
   3  17   2       19.99       18.23      0.93 o
   4  17   2       39.94       43.74      1.18 o
   5  17   2        0.36        0.10      0.40 o
  -4  18   2       66.64       77.65      2.72 o
  -3  18   2        6.82        4.75      0.88 o
  -2  18   2       18.07       15.83      0.74 o
  -1  18   2      160.29      173.03      2.14 o
   0  18   2      201.19      209.92      2.27 o
   1  18   2       53.49       55.91      1.18 o
   2  18   2        0.35        0.27      0.35 o
   3  18   2       11.99       11.97      0.71 o
   4  18   2        1.04        0.80      0.40 o
  -3  19   2       19.35       17.20      0.80 o
  -2  19   2        5.86        5.00      0.81 o
  -1  19   2        0.32        0.67      0.44 o
   0  19   2       10.23       13.19      0.80 o
   1  19   2        1.94        2.37      0.49 o
   2  19   2        4.39        4.09      0.80 o
   3  19   2        2.49        1.14      0.56 o
  -1  20   2        4.01        2.81      0.53 o
   0  20   2       21.21       23.90      0.84 o
   1  20   2       21.80       24.65      0.97 o
  -9   0   3       22.91       25.40      1.33 o
  -7   0   3      558.28      553.00     10.45 o
  -5   0   3      169.95      175.44      1.88 o
  -3   0   3        4.37        9.73      0.58 o
  -1   0   3       33.30       43.34      0.66 o
   1   0   3     3748.03     3229.88     23.28 o
   3   0   3    16659.37    17673.92    176.28 o
   5   0   3      114.40      121.25      2.18 o
   7   0   3      213.09      180.68      5.35 o
  -9   1   3        0.42        0.04      0.69 o
  -8   1   3      125.27      127.01      2.49 o
  -7   1   3      175.12      176.29      2.68 o
  -6   1   3       25.07       21.37      0.84 o
  -5   1   3      202.47      191.60      1.69 o
  -4   1   3      546.26      572.43      3.08 o
  -3   1   3      231.86      201.17      1.02 o
  -2   1   3      192.21      165.26      0.87 o
  -1   1   3    13980.53    14525.51     85.14 o
   0   1   3    19753.63    21026.63    132.29 o
   1   1   3     1190.68     1161.30      5.09 o
   2   1   3       97.51      114.99      0.71 o
   3   1   3      328.96      347.47      1.55 o
   4   1   3      215.85      221.98      1.23 o
   5   1   3       11.68       12.18      0.61 o
   6   1   3      181.09      175.89      3.59 o
   7   1   3      144.23      120.68      2.70 o
   8   1   3        1.49        1.37      1.02 o
  -9   2   3        6.89        3.11      0.84 o
  -8   2   3        5.76        7.78      1.32 o
  -7   2   3      216.88      204.90      3.11 o
  -6   2   3      159.91      168.76      2.26 o
  -5   2   3       20.77       17.91      0.51 o
  -4   2   3     1087.77     1066.57      5.78 o
  -3   2   3      192.74      196.02      1.01 o
  -2   2   3     1772.91     1724.13      7.62 o
  -1   2   3    22465.17    24329.82    166.57 o
   0   2   3    10263.29    10125.31     54.25 o
   1   2   3      173.36      176.58      1.00 o
   2   2   3        0.48        2.58      0.15 o
   3   2   3      642.58      656.62      2.70 o
   4   2   3       35.24       65.82      0.51 o
   5   2   3      129.80      133.59      1.62 o
   6   2   3       73.66       71.43      1.24 o
   7   2   3      107.94       85.49      2.74 o
   8   2   3        6.31        4.78      3.19 o
  -9   3   3        1.95        1.11      0.73 o
  -8   3   3       36.75       40.67      1.13 o
  -7   3   3      923.59      927.90      9.74 o
  -6   3   3       29.41       28.76      1.03 o
  -5   3   3        5.55        9.84      0.78 o
  -4   3   3      279.32      263.51      1.57 o
  -3   3   3      305.35      305.12      2.69 o
  -2   3   3        3.46        1.66      0.18 o
  -1   3   3      331.56      311.23      1.29 o
   0   3   3     7902.55     7672.34     38.92 o
   1   3   3     1144.36     1082.83      4.62 o
   2   3   3      862.94      920.39      3.89 o
   3   3   3       19.98       31.17      0.30 o
   4   3   3      697.24      700.47      3.72 o
   5   3   3        4.77        6.95      0.57 o
   6   3   3        2.34        0.79      0.45 o
   7   3   3        0.26        1.54      0.57 o
   8   3   3       16.46       16.73      1.21 o
  -9   4   3        1.85        1.83      0.76 o
  -8   4   3        1.28        1.52      0.59 o
  -7   4   3       43.97       41.84      1.16 o
  -6   4   3      497.55      478.76      4.74 o
  -5   4   3      216.56      207.63      2.11 o
  -4   4   3       89.96       93.49      0.79 o
  -3   4   3       81.73       61.98      0.47 o
  -2   4   3       47.75       47.45      0.45 o
  -1   4   3      936.22      955.13      4.03 o
   0   4   3     7608.64     7424.41     37.75 o
   1   4   3      228.78      219.85      0.98 o
   2   4   3      683.91      647.57      2.86 o
   3   4   3      203.77      198.82      0.98 o
   4   4   3      226.97      205.69      1.44 o
   5   4   3       12.27       14.88      0.68 o
   6   4   3        3.36        4.16      0.63 o
   7   4   3       73.01       61.15      3.67 o
   8   4   3        3.67        4.04      1.50 o
  -9   5   3        1.91        2.58      0.79 o
  -8   5   3       91.98       92.97      1.83 o
  -7   5   3      541.83      557.62      6.91 o
  -6   5   3      110.04      100.46      1.66 o
  -5   5   3      504.96      485.80      4.32 o
  -4   5   3      450.33      488.88      2.91 o
  -3   5   3        4.87        7.37      0.26 o
  -2   5   3     3105.67     3149.85     15.66 o
  -1   5   3     2743.79     2686.02     12.52 o
   0   5   3     1684.48     1697.21      7.11 o
   1   5   3     1485.82     1560.66      7.04 o
   2   5   3      201.21      172.02      0.97 o
   3   5   3       15.24       15.30      0.29 o
   4   5   3       48.09       35.84      0.52 o
   5   5   3      178.20      168.35      1.79 o
   6   5   3       53.49       51.44      1.28 o
   7   5   3        0.08        0.44      0.46 o
   8   5   3       12.22       11.39      1.29 o
  -9   6   3        0.37        0.10      0.73 o
  -8   6   3       21.80       21.47      1.03 o
  -7   6   3      536.47      555.92      6.21 o
  -6   6   3      166.21      162.71      2.52 o
  -5   6   3       44.04       38.01      0.85 o
  -4   6   3       39.02       38.41      0.59 o
  -3   6   3      583.07      634.56      3.06 o
  -2   6   3     2987.15     2952.62     15.07 o
  -1   6   3      483.95      486.36      2.15 o
   0   6   3      473.92      518.18      2.16 o
   1   6   3     1056.02     1158.44      5.21 o
   2   6   3       74.29       85.45      0.72 o
   3   6   3      498.90      463.48      2.50 o
   4   6   3       29.56       23.93      0.51 o
   5   6   3        1.96        2.84      0.63 o
   6   6   3      364.57      361.27      4.19 o
   7   6   3       36.60       38.39      1.11 o
   8   6   3       12.28        6.46      2.47 o
  -9   7   3        6.80        7.60      1.16 o
  -8   7   3       26.14       28.62      1.20 o
  -7   7   3       33.44       36.82      1.28 o
  -6   7   3       55.93       55.48      1.58 o
  -5   7   3      123.91      116.91      1.97 o
  -4   7   3      952.41      974.28      7.11 o
  -3   7   3       39.15       52.19      0.49 o
  -2   7   3      684.77      702.82      3.24 o
  -1   7   3       23.52       33.69      0.38 o
   0   7   3      144.33      150.92      0.76 o
   1   7   3     7225.35     7631.53     43.16 o
   2   7   3      748.79      827.45      3.86 o
   3   7   3       77.56       67.60      0.73 o
   4   7   3       23.14       21.71      0.66 o
   5   7   3      621.00      606.75      5.58 o
   6   7   3        4.54        8.83      2.17 o
   7   7   3       22.08       22.10      0.90 o
   8   7   3       11.90       10.45      3.28 o
  -8   8   3       10.38        9.31      1.31 o
  -7   8   3       76.88       83.23      1.69 o
  -6   8   3        0.03        0.54      0.66 o
  -5   8   3        0.00        0.41      0.52 o
  -4   8   3      328.85      322.96      2.93 o
  -3   8   3      346.17      345.72      1.89 o
  -2   8   3      178.62      183.71      0.96 o
  -1   8   3       26.47       28.66      0.34 o
   0   8   3      342.54      344.95      1.60 o
   1   8   3     1904.59     2033.09      9.86 o
   2   8   3      161.69      163.62      0.94 o
   3   8   3      401.42      397.24      2.70 o
   4   8   3       31.66       33.49      0.81 o
   5   8   3      153.98      153.89      2.08 o
   6   8   3       51.01       52.92      1.38 o
   7   8   3       10.11       10.53      0.76 o
   8   8   3       17.61       22.44      1.59 o
  -8   9   3        4.79        3.30      0.73 o
  -7   9   3       30.32       36.19      1.21 o
  -6   9   3        3.29        2.83      0.86 o
  -5   9   3       33.51       32.73      1.08 o
  -4   9   3      228.03      213.10      2.31 o
  -3   9   3     1511.37     1565.26     10.06 o
  -2   9   3       21.40       19.67      0.30 o
  -1   9   3        0.34        0.54      0.20 o
   0   9   3      557.66      638.50      2.94 o
   1   9   3      371.77      416.27      2.02 o
   2   9   3      295.97      262.20      1.35 o
   3   9   3      179.39      191.60      1.95 o
   4   9   3        0.73        4.94      1.23 o
   5   9   3      146.81      142.20      1.95 o
   6   9   3      271.94      287.45      3.17 o
   7   9   3      101.05      103.06      2.51 o
   8   9   3        0.36        0.47      0.62 o
  -8  10   3       42.76       41.79      1.36 o
  -7  10   3      100.56       97.08      1.74 o
  -6  10   3      445.55      449.08      4.66 o
  -5  10   3        0.03        0.20      0.55 o
  -4  10   3        0.34        0.72      0.48 o
  -3  10   3       77.83       76.07      0.77 o
  -2  10   3        0.22        1.33      0.32 o
  -1  10   3        1.95        3.46      0.23 o
   0  10   3       13.75       10.11      0.29 o
   1  10   3       39.77       42.21      0.43 o
   2  10   3        0.10        0.55      0.29 o
   3  10   3       11.44       11.64      0.66 o
   4  10   3      522.96      519.25      4.62 o
   5  10   3      344.30      333.19      3.40 o
   6  10   3      302.15      307.72      3.33 o
   7  10   3      128.21      124.17      4.30 o
   8  10   3        6.19        1.82      1.74 o
  -8  11   3       51.61       62.38      1.50 o
  -7  11   3       10.66       11.62      0.93 o
  -6  11   3       68.77       70.15      1.37 o
  -5  11   3       86.54       79.88      1.56 o
  -4  11   3        0.11        0.37      0.44 o
  -3  11   3      127.27      124.84      1.52 o
  -2  11   3      219.40      222.88      2.12 o
  -1  11   3       16.42       12.87      0.37 o
   0  11   3      868.79      860.00      5.61 o
   1  11   3      188.70      174.76      1.25 o
   2  11   3       87.54       90.91      1.08 o
   3  11   3        2.67        6.20      1.04 o
   4  11   3      225.79      225.82      2.42 o
   5  11   3      605.04      617.00      5.77 o
   6  11   3       18.40       19.78      0.83 o
   7  11   3       33.69       31.75      1.52 o
  -7  12   3        0.57        0.29      0.49 o
  -6  12   3        2.20        3.74      0.67 o
  -5  12   3       62.19       58.55      1.28 o
  -4  12   3       99.61       87.18      1.59 o
  -3  12   3       19.04       19.16      0.75 o
  -2  12   3        1.03        0.89      0.41 o
  -1  12   3      437.52      425.31      3.56 o
   0  12   3       75.65       75.26      1.02 o
   1  12   3        0.93        2.16      0.40 o
   2  12   3       49.88       53.98      1.06 o
   3  12   3       66.61       68.69      1.35 o
   4  12   3      207.36      195.86      2.37 o
   5  12   3       30.72       28.20      0.92 o
   6  12   3      102.61      108.68      1.81 o
   7  12   3        1.64        0.82      0.89 o
  -7  13   3        2.61        1.41      0.55 o
  -6  13   3       37.93       41.19      1.00 o
  -5  13   3       46.95       48.87      1.40 o
  -4  13   3       73.99       76.77      1.51 o
  -3  13   3       87.47       77.08      1.29 o
  -2  13   3       73.68       71.99      1.10 o
  -1  13   3      327.03      314.95      2.77 o
   0  13   3      705.90      702.80      5.72 o
   1  13   3      109.87      106.10      1.76 o
   2  13   3      166.59      163.80      1.87 o
   3  13   3        6.83        4.20      0.66 o
   4  13   3       20.45       20.45      0.76 o
   5  13   3        7.41        8.86      0.66 o
   6  13   3        3.45        8.11      0.56 o
   7  13   3       97.66      120.49      3.03 o
  -6  14   3       17.65       15.76      0.85 o
  -5  14   3      108.78       96.30      1.53 o
  -4  14   3        7.76       10.69      0.87 o
  -3  14   3        9.35        7.13      0.64 o
  -2  14   3       83.22       82.66      1.27 o
  -1  14   3       30.79       32.51      0.92 o
   0  14   3      403.32      393.81      3.87 o
   1  14   3       70.22       69.10      1.18 o
   2  14   3       15.61       12.47      0.80 o
   3  14   3       54.94       34.55      1.62 o
   4  14   3      174.54      163.13      2.01 o
   5  14   3       82.68       85.11      1.33 o
   6  14   3        9.90        9.54      0.78 o
  -6  15   3       37.38       40.55      1.03 o
  -5  15   3       22.72       25.07      0.88 o
  -4  15   3       46.68       44.11      1.12 o
  -3  15   3      108.98      110.40      1.45 o
  -2  15   3      297.72      298.49      2.92 o
  -1  15   3      584.49      600.34      5.65 o
   0  15   3      161.82      162.63      1.95 o
   1  15   3       78.32       75.54      1.32 o
   2  15   3       42.15       35.93      1.06 o
   3  15   3      150.20      152.16      1.92 o
   4  15   3        1.54        1.63      0.50 o
   5  15   3       40.14       43.17      0.89 o
   6  15   3        1.02        1.69      0.73 o
  -5  16   3       14.58       14.52      0.66 o
  -4  16   3        0.34        1.01      0.51 o
  -3  16   3       13.34       13.10      0.67 o
  -2  16   3      348.99      373.88      4.22 o
  -1  16   3      714.91      736.44      7.32 o
   0  16   3       16.42       16.35      0.77 o
   1  16   3       55.32       56.66      1.19 o
   2  16   3        7.75        7.76      0.76 o
   3  16   3       12.04       12.06      0.83 o
   4  16   3      102.47       92.55      1.38 o
   5  16   3        0.73        0.70      0.37 o
  -5  17   3      282.47      307.40      9.41 o
  -4  17   3       24.22       27.05      1.03 o
  -3  17   3       25.93       28.63      0.89 o
  -2  17   3      534.88      543.00      5.04 o
  -1  17   3        6.04        7.08      0.84 o
   0  17   3       35.45       34.70      0.87 o
   1  17   3       10.56        8.12      1.55 o
   2  17   3        4.92        6.23      0.67 o
   3  17   3        0.22        0.45      0.48 o
   4  17   3        1.27        1.10      0.47 o
  -4  18   3        0.25        0.57      0.48 o
  -3  18   3        0.42        0.12      0.29 o
  -2  18   3      328.44      336.71      6.30 o
  -1  18   3       22.56       24.45      0.91 o
   0  18   3        0.68        0.82      0.45 o
   1  18   3        7.46        8.96      0.95 o
   2  18   3        0.13        0.07      0.40 o
   3  18   3       47.10       52.12      1.17 o
   4  18   3       11.17       10.92      0.99 o
  -3  19   3        9.75       13.57      0.86 o
  -2  19   3       47.31       44.78      2.52 o
  -1  19   3        0.78        0.78      0.46 o
   0  19   3       19.03       20.84      0.84 o
   1  19   3        0.05        0.76      0.53 o
   2  19   3        2.33        1.89      0.62 o
  -1  20   3       75.81       78.51      3.10 o
   0  20   3        0.79        0.48      0.49 o
  -8   0   4      299.79      293.16      6.04 o
  -6   0   4      104.73      101.41      2.52 o
  -4   0   4       77.13       65.47      0.85 o
  -2   0   4        2.19        1.59      0.33 o
   0   0   4      272.19      290.36      1.85 o
   2   0   4      148.48      137.42      1.33 o
   4   0   4      202.99      239.39      2.02 o
   6   0   4      235.09      193.70      4.17 o
   8   0   4       63.71       38.89      2.07 o
  -9   1   4       42.47       42.01      1.48 o
  -8   1   4        0.00       -0.37      0.67 o
  -7   1   4        0.10        0.16      0.58 o
  -6   1   4      172.67      165.99      2.36 o
  -5   1   4      205.09      203.24      2.09 o
  -4   1   4       69.44       71.20      0.60 o
  -3   1   4      779.93      835.22      3.84 o
  -2   1   4     6210.56     6031.93     32.79 o
  -1   1   4       61.59       54.09      0.45 o
   0   1   4     1366.11     1367.67      5.88 o
   1   1   4       95.80       94.97      0.69 o
   2   1   4      188.40      171.83      0.90 o
   3   1   4     1084.73     1146.97      5.67 o
   4   1   4      264.20      302.88      1.84 o
   5   1   4        0.01        0.37      0.38 o
   6   1   4      121.74      109.63      2.24 o
   7   1   4      117.44       81.23      2.32 o
   8   1   4       83.05       64.28      2.49 o
  -9   2   4        1.30        1.10      0.76 o
  -8   2   4      122.63      129.17      2.38 o
  -7   2   4      417.69      426.96      5.47 o
  -6   2   4     1207.99     1230.66     11.87 o
  -5   2   4      179.38      182.33      1.68 o
  -4   2   4       12.66       11.75      0.35 o
  -3   2   4     2501.79     2526.99     12.81 o
  -2   2   4        5.37       11.45      0.34 o
  -1   2   4     3703.18     3485.32     16.74 o
   0   2   4     7071.10     6997.77     35.97 o
   1   2   4      415.68      423.92      2.25 o
   2   2   4      401.83      398.28      1.83 o
   3   2   4       59.18       70.02      0.64 o
   4   2   4      152.73      147.64      1.06 o
   5   2   4       13.55       11.46      0.71 o
   6   2   4       28.47       30.71      0.94 o
   7   2   4        7.10        7.29      0.64 o
   8   2   4       30.17       16.46      5.25 o
  -9   3   4       63.78       67.01      2.69 o
  -8   3   4       34.52       31.72      1.09 o
  -7   3   4        1.36        1.99      0.81 o
  -6   3   4       13.23       12.74      0.94 o
  -5   3   4       36.52       39.75      0.70 o
  -4   3   4      320.65      321.40      1.90 o
  -3   3   4      122.03      144.64      0.81 o
  -2   3   4       24.51       22.88      0.34 o
  -1   3   4      111.82      103.19      0.55 o
   0   3   4      137.13      147.88      0.71 o
   1   3   4       75.03       89.80      0.58 o
   2   3   4       33.46       39.10      0.39 o
   3   3   4      465.10      459.20      2.09 o
   4   3   4      172.43      188.50      1.57 o
   5   3   4      242.74      232.01      2.55 o
   6   3   4       96.12       94.57      1.54 o
   7   3   4        2.85        2.13      0.55 o
   8   3   4       30.55       24.32      1.30 o
  -9   4   4        0.66        1.02      0.77 o
  -8   4   4        8.71        8.16      1.02 o
  -7   4   4       68.23       71.04      1.48 o
  -6   4   4       57.73       55.12      1.26 o
  -5   4   4       10.00       10.57      0.58 o
  -4   4   4      252.91      219.04      1.42 o
  -3   4   4      185.89      155.69      0.98 o
  -2   4   4        2.14        1.80      0.15 o
  -1   4   4        2.21        1.05      0.16 o
   0   4   4      815.17      842.51      3.33 o
   1   4   4        0.17        1.16      0.15 o
   2   4   4      118.51      128.65      0.71 o
   3   4   4      456.85      449.41      2.21 o
   4   4   4      564.22      579.61      4.22 o
   5   4   4      103.45      101.75      1.55 o
   6   4   4        1.15        1.58      0.56 o
   7   4   4       34.57       32.80      2.40 o
   8   4   4        5.40        1.93      0.84 o
  -9   5   4       30.74       35.23      1.44 o
  -8   5   4       97.86       99.69      1.82 o
  -7   5   4      536.28      539.64      6.57 o
  -6   5   4       67.78       64.71      1.30 o
  -5   5   4      222.42      217.21      2.24 o
  -4   5   4      341.84      378.54      2.33 o
  -3   5   4      131.55      130.84      0.88 o
  -2   5   4      215.08      229.67      1.13 o
  -1   5   4      654.94      652.95      2.80 o
   0   5   4      106.63      124.91      0.74 o
   1   5   4     1703.29     1743.60      8.17 o
   2   5   4      182.55      173.62      1.02 o
   3   5   4        8.02       14.11      0.30 o
   4   5   4     1100.10     1092.53      8.96 o
   5   5   4       27.83       26.62      0.81 o
   6   5   4      175.26      167.12      2.41 o
   7   5   4        3.68        5.63      0.87 o
   8   5   4       28.03       33.24      1.60 o
  -9   6   4        7.12        8.32      1.27 o
  -8   6   4       59.58       64.08      1.47 o
  -7   6   4      271.79      276.27      3.84 o
  -6   6   4       69.06       71.90      1.37 o
  -5   6   4       11.59       11.85      0.70 o
  -4   6   4        1.10        1.73      0.48 o
  -3   6   4      254.54      271.54      1.55 o
  -2   6   4      445.64      444.67      2.02 o
  -1   6   4      881.01      909.55      3.99 o
   0   6   4       85.96       90.07      0.57 o
   1   6   4      110.10      103.32      0.66 o
   2   6   4      410.21      465.53      2.26 o
   3   6   4      150.37      135.99      0.96 o
   4   6   4     2316.62     2324.99     19.16 o
   5   6   4     2134.48     2181.64     21.91 o
   6   6   4      354.57      351.23      4.60 o
   7   6   4        6.80        6.15      1.43 o
   8   6   4       13.59       10.85      1.25 o
  -8   7   4       24.86       24.49      1.08 o
  -7   7   4       22.15       24.07      1.16 o
  -6   7   4       50.95       55.01      1.49 o
  -5   7   4       21.37       23.87      0.86 o
  -4   7   4       97.42       94.57      1.15 o
  -3   7   4      103.04      119.30      0.84 o
  -2   7   4       27.39       25.53      0.34 o
  -1   7   4       30.60       36.75      0.37 o
   0   7   4      590.35      603.95      2.78 o
   1   7   4       54.63       69.18      0.56 o
   2   7   4      105.45      117.98      0.78 o
   3   7   4      512.29      506.95      3.46 o
   4   7   4       32.15       32.06      0.78 o
   5   7   4       34.82       36.31      1.17 o
   6   7   4      181.30      173.47      2.57 o
   7   7   4       49.39       44.93      1.99 o
   8   7   4      173.40      194.25      4.06 o
  -8   8   4       26.58       25.85      1.13 o
  -7   8   4       44.91       43.23      1.34 o
  -6   8   4        7.42       10.97      1.56 o
  -5   8   4       10.88        7.48      0.78 o
  -4   8   4      369.91      396.06      3.44 o
  -3   8   4      316.66      304.38      1.92 o
  -2   8   4       91.45       82.37      0.58 o
  -1   8   4       28.90       30.16      0.37 o
   0   8   4     1629.22     1640.00      8.19 o
   1   8   4      380.86      414.62      1.99 o
   2   8   4      244.65      257.53      1.41 o
   3   8   4       48.01       40.47      0.67 o
   4   8   4     1724.07     1704.89     15.82 o
   5   8   4     1801.20     1848.33     18.89 o
   6   8   4        2.59        2.57      0.82 o
   7   8   4       24.47       21.64      1.30 o
   8   8   4        0.64        0.05      0.47 o
  -8   9   4       28.35       29.76      1.06 o
  -7   9   4      178.29      186.79      2.81 o
  -6   9   4       45.41       45.15      1.48 o
  -5   9   4       27.24       24.91      1.01 o
  -4   9   4        1.20        0.82      0.54 o
  -3   9   4       11.06       14.50      0.44 o
  -2   9   4        0.62        2.27      0.23 o
  -1   9   4       46.19       45.43      0.47 o
   0   9   4     2587.77     2744.78     14.92 o
   1   9   4     1144.35     1218.27      5.79 o
   2   9   4       31.89       37.74      0.50 o
   3   9   4       76.67       81.82      1.26 o
   4   9   4      550.82      525.91      4.75 o
   5   9   4       89.94       91.71      1.66 o
   6   9   4      137.89      137.05      1.95 o
   7   9   4        2.61        1.71      0.56 o
   8   9   4       24.85       37.41      1.68 o
  -8  10   4       89.10      101.44      1.78 o
  -7  10   4      125.35      133.29      2.09 o
  -6  10   4       18.92       17.08      0.92 o
  -5  10   4       17.66       16.04      0.92 o
  -4  10   4       23.09       22.98      0.84 o
  -3  10   4      352.47      348.42      3.43 o
  -2  10   4        0.14        0.61      0.25 o
  -1  10   4      118.46      112.99      0.89 o
   0  10   4        6.42        6.38      0.40 o
   1  10   4       31.87       33.62      0.54 o
   2  10   4        0.04        0.70      0.31 o
   3  10   4        7.44        8.39      0.69 o
   4  10   4      737.28      727.73      6.37 o
   5  10   4       11.95       11.42      1.13 o
   6  10   4       40.44       41.21      1.15 o
   7  10   4        1.87        1.48      0.60 o
  -7  11   4        0.37        0.53      0.53 o
  -6  11   4       15.05       14.32      0.81 o
  -5  11   4        2.16        0.95      0.56 o
  -4  11   4        0.81        0.35      0.57 o
  -3  11   4       19.77       18.00      0.94 o
  -2  11   4      221.19      214.86      2.00 o
  -1  11   4        4.42        5.37      0.40 o
   0  11   4       45.05       47.96      0.83 o
   1  11   4      147.12      150.55      1.41 o
   2  11   4        8.13        7.04      0.60 o
   3  11   4       17.43       20.24      0.83 o
   4  11   4      352.71      362.71      3.50 o
   5  11   4       10.42       13.57      0.90 o
   6  11   4       23.40       25.45      1.00 o
   7  11   4       40.89       39.58      1.71 o
  -7  12   4        1.10        0.36      0.51 o
  -6  12   4      207.73      202.34      2.45 o
  -5  12   4       19.42       16.50      1.12 o
  -4  12   4        6.41        6.03      0.78 o
  -3  12   4       51.69       52.22      1.27 o
  -2  12   4       15.31       18.53      0.69 o
  -1  12   4      649.19      614.87      4.76 o
   0  12   4      148.53      157.93      1.47 o
   1  12   4      174.20      193.36      2.38 o
   2  12   4        6.65        8.28      0.66 o
   3  12   4        1.19        3.30      0.52 o
   4  12   4       39.83       43.66      1.01 o
   5  12   4        0.00        0.83      0.65 o
   6  12   4        6.24        8.22      0.91 o
   7  12   4       24.04       24.18      1.61 o
  -7  13   4       16.37       16.26      0.94 o
  -6  13   4       29.41       27.43      1.03 o
  -5  13   4      180.17      162.91      2.51 o
  -4  13   4        1.54        2.60      0.68 o
  -3  13   4        5.25        4.50      0.71 o
  -2  13   4      645.38      636.16      5.53 o
  -1  13   4      276.27      255.46      2.45 o
   0  13   4       83.45       81.65      1.07 o
   1  13   4       98.05       96.19      1.35 o
   2  13   4       18.24       15.63      0.72 o
   3  13   4      476.04      438.86      4.49 o
   4  13   4      103.69       93.59      1.34 o
   5  13   4       54.93       57.35      1.30 o
   6  13   4       27.42       35.54      0.93 o
  -6  14   4        4.23        2.62      0.69 o
  -5  14   4        5.44        3.63      0.71 o
  -4  14   4       14.58       12.74      0.89 o
  -3  14   4       95.92       96.99      1.61 o
  -2  14   4        1.04        1.90      0.50 o
  -1  14   4        0.27        0.10      0.36 o
   0  14   4        4.49        4.52      0.51 o
   1  14   4       32.55       31.43      0.95 o
   2  14   4       78.87       78.09      1.25 o
   3  14   4       94.20       83.27      1.48 o
   4  14   4       87.02       75.36      1.34 o
   5  14   4       12.14       12.07      0.73 o
   6  14   4        3.71        5.84      0.80 o
  -6  15   4        0.17        0.65      0.56 o
  -5  15   4        0.03        0.34      0.43 o
  -4  15   4        0.69        1.60      0.59 o
  -3  15   4      131.45      129.05      2.05 o
  -2  15   4      364.73      377.40      3.66 o
  -1  15   4       81.30       84.19      1.39 o
   0  15   4       34.65       34.12      0.90 o
   1  15   4        6.06        4.60      0.68 o
   2  15   4      131.78      123.34      1.71 o
   3  15   4       43.06       42.05      1.05 o
   4  15   4       26.29       32.45      0.86 o
   5  15   4        0.12        0.04      0.24 o
  -5  16   4       18.50       20.57      0.96 o
  -4  16   4       46.12       50.05      1.10 o
  -3  16   4        9.11       11.04      1.04 o
  -2  16   4       10.44       12.50      0.64 o
  -1  16   4       50.25       50.30      1.04 o
   0  16   4      133.66      141.64      1.89 o
   1  16   4       11.00       10.42      0.74 o
   2  16   4      133.98      125.38      1.88 o
   3  16   4       16.08       12.86      0.79 o
   4  16   4       78.15       76.98      1.25 o
   5  16   4        7.21        5.64      0.92 o
  -4  17   4        9.03        8.64      0.66 o
  -3  17   4       95.62      100.27      1.61 o
  -2  17   4        6.57        6.05      0.69 o
  -1  17   4      108.30      113.84      1.72 o
   0  17   4       38.71       42.27      1.18 o
   1  17   4        1.55        1.06      0.57 o
   2  17   4      264.59      260.45      2.93 o
   3  17   4        4.51        1.93      0.68 o
   4  17   4       78.99       76.05      3.04 o
  -4  18   4        2.81        2.45      0.67 o
  -3  18   4        1.32        0.62      0.49 o
  -2  18   4        0.00        0.28      0.31 o
  -1  18   4       93.70       87.02      1.35 o
   0  18   4        8.96        9.51      0.57 o
   1  18   4        2.18        1.21      0.58 o
   2  18   4       31.85       29.85      0.90 o
   3  18   4        0.76        0.38      0.44 o
  -2  19   4       32.98       37.58      1.41 o
  -1  19   4       15.29       13.51      0.71 o
   0  19   4        1.39        1.36      0.58 o
   1  19   4        1.14        2.14      0.49 o
   2  19   4       19.53       21.39      0.88 o
  -9   0   5        5.53        6.27      2.23 o
  -7   0   5      777.62      802.78     12.23 o
  -5   0   5     1469.86     1492.81     22.29 o
  -3   0   5      164.19      145.43      1.26 o
  -1   0   5       57.24       41.36      0.55 o
   1   0   5       51.90       53.71      0.85 o
   3   0   5       10.38       15.65      0.45 o
   5   0   5       20.52       20.92      1.83 o
   7   0   5       32.28       31.42      2.35 o
  -9   1   5       23.28       28.18      1.37 o
  -8   1   5       22.43       27.71      1.30 o
  -7   1   5      227.40      233.65      3.45 o
  -6   1   5      316.54      304.85      3.91 o
  -5   1   5       12.72       17.33      1.33 o
  -4   1   5        1.25        0.57      0.21 o
  -3   1   5      321.59      343.38      1.70 o
  -2   1   5      682.54      730.84      3.34 o
  -1   1   5      651.50      696.74      3.23 o
   0   1   5       63.74       70.26      0.50 o
   1   1   5      488.20      500.00      2.41 o
   2   1   5       81.74       63.72      0.55 o
   3   1   5       33.22       37.88      0.43 o
   4   1   5       99.70       82.60      0.81 o
   5   1   5       77.38       74.33      1.56 o
   6   1   5        5.50        2.50      0.84 o
   7   1   5      109.23       91.18      2.57 o
   8   1   5       15.99       10.09      0.96 o
  -9   2   5       25.38       27.06      1.36 o
  -8   2   5        6.59        8.29      0.92 o
  -7   2   5      177.09      180.13      2.87 o
  -6   2   5      742.43      728.78      7.80 o
  -5   2   5        0.62        0.89      0.34 o
  -4   2   5        3.80        4.66      0.28 o
  -3   2   5      538.57      595.43      2.73 o
  -2   2   5     1640.47     1708.92      8.38 o
  -1   2   5     1045.28     1081.69      4.73 o
   0   2   5       36.62       33.94      0.33 o
   1   2   5     1080.17     1122.33      5.11 o
   2   2   5        0.93        2.05      0.26 o
   3   2   5      414.59      415.92      2.17 o
   4   2   5       25.22       32.24      0.70 o
   5   2   5       37.67       40.40      2.46 o
   6   2   5       11.03        6.15      0.98 o
   7   2   5       18.10       12.84      0.74 o
   8   2   5      148.85      118.56      7.43 o
  -9   3   5        0.46        1.07      0.91 o
  -8   3   5       15.85       15.42      1.06 o
  -7   3   5      611.60      609.12      7.52 o
  -6   3   5      231.59      233.39      3.09 o
  -5   3   5      348.86      354.27      5.23 o
  -4   3   5        0.15        0.38      0.23 o
  -3   3   5     2204.46     2340.48     12.79 o
  -2   3   5      905.90      977.12      4.35 o
  -1   3   5      421.64      431.91      1.93 o
   0   3   5       62.26       60.64      0.46 o
   1   3   5     3243.25     3221.92     16.59 o
   2   3   5      715.84      698.79      3.45 o
   3   3   5     1613.01     1691.25      9.29 o
   4   3   5       77.11       79.22      1.01 o
   5   3   5       36.10       36.38      1.08 o
   6   3   5       78.25       66.19      1.64 o
   7   3   5        1.65        1.66      0.47 o
   8   3   5       47.56       34.90      2.81 o
  -9   4   5       66.83       75.12      2.19 o
  -8   4   5      152.00      161.24      2.42 o
  -7   4   5      510.03      525.55      5.99 o
  -6   4   5       27.50       32.53      1.16 o
  -5   4   5      132.94      131.49      1.63 o
  -4   4   5      475.35      492.85      3.23 o
  -3   4   5      396.30      429.34      2.23 o
  -2   4   5      736.88      725.75      3.29 o
  -1   4   5      107.29      125.48      0.66 o
   0   4   5       59.86       47.70      0.43 o
   1   4   5      560.13      620.56      2.99 o
   2   4   5        0.80        1.37      0.29 o
   3   4   5       27.26       27.07      0.46 o
   4   4   5      161.88      163.57      1.77 o
   5   4   5       95.29       89.49      1.36 o
   6   4   5       14.91       11.00      0.87 o
   7   4   5        7.66        6.37      1.34 o
   8   4   5       19.22       11.32      1.97 o
  -9   5   5       10.11       14.52      1.14 o
  -8   5   5       21.74       21.46      1.30 o
  -7   5   5      176.94      179.85      2.46 o
  -6   5   5      625.12      628.78      6.74 o
  -5   5   5       23.18       23.73      0.82 o
  -4   5   5       78.84       85.11      0.91 o
  -3   5   5      277.50      276.99      1.58 o
  -2   5   5      795.41      789.83      3.46 o
  -1   5   5      148.73      135.28      0.73 o
   0   5   5       17.15       12.81      0.25 o
   1   5   5      966.11     1002.35      4.83 o
   2   5   5     1213.15     1226.72      6.12 o
   3   5   5     1214.55     1240.19      6.95 o
   4   5   5      304.26      283.13      5.50 o
   5   5   5       77.01       72.40      1.29 o
   6   5   5      290.67      291.25      5.06 o
   7   5   5        5.32        6.27      1.64 o
   8   5   5        9.90       11.79      1.66 o
  -8   6   5       45.55       47.02      1.61 o
  -7   6   5       74.45       71.02      1.73 o
  -6   6   5      276.07      265.43      3.02 o
  -5   6   5       86.79       76.01      1.28 o
  -4   6   5       18.47       21.18      0.53 o
  -3   6   5       38.23       27.00      0.44 o
  -2   6   5      167.18      152.01      0.84 o
  -1   6   5      166.28      165.01      0.86 o
   0   6   5     1105.40     1248.40      6.07 o
   1   6   5      525.73      545.48      2.67 o
   2   6   5      234.63      248.12      1.34 o
   3   6   5       23.66       18.25      0.59 o
   4   6   5      677.55      651.81      5.57 o
   5   6   5     2082.60     2052.17     19.51 o
   6   6   5      223.52      216.68      2.98 o
   7   6   5        5.64        3.87      0.84 o
   8   6   5        0.79        0.62      0.73 o
  -8   7   5       17.16       19.93      0.97 o
  -7   7   5        6.05        5.51      0.89 o
  -6   7   5       38.25       42.66      1.43 o
  -5   7   5       72.71       69.24      1.21 o
  -4   7   5        1.44        1.03      0.36 o
  -3   7   5      107.61      112.53      0.95 o
  -2   7   5      238.78      249.35      1.27 o
  -1   7   5      618.87      631.41      2.91 o
   0   7   5     1677.65     1679.83      8.23 o
   1   7   5      107.14       93.50      0.70 o
   2   7   5      684.60      676.75      3.58 o
   3   7   5        2.71        2.98      0.43 o
   4   7   5      186.36      182.57      2.03 o
   5   7   5      441.39      434.12      4.69 o
   6   7   5      154.25      158.58      2.46 o
   7   7   5        0.16        0.08      0.50 o
   8   7   5        1.18        1.03      0.79 o
  -8   8   5       73.55       81.90      1.60 o
  -7   8   5       47.31       48.60      1.35 o
  -6   8   5      159.13      152.70      2.37 o
  -5   8   5      150.23      141.77      1.99 o
  -4   8   5        8.08       10.60      0.83 o
  -3   8   5      112.21      114.16      0.98 o
  -2   8   5      224.51      238.59      1.47 o
  -1   8   5      568.01      574.55      2.87 o
   0   8   5     1589.97     1651.19      8.75 o
   1   8   5       36.49       37.16      0.47 o
   2   8   5      423.00      419.36      2.48 o
   3   8   5        2.00        5.14      0.85 o
   4   8   5      526.29      528.23      5.09 o
   5   8   5       16.60       14.73      0.94 o
   6   8   5       16.87       16.68      1.97 o
   7   8   5       53.47       54.43      3.17 o
  -8   9   5       36.01       40.11      1.15 o
  -7   9   5       38.26       34.09      1.12 o
  -6   9   5       65.38       66.64      1.56 o
  -5   9   5      182.26      162.06      2.17 o
  -4   9   5       15.35       18.87      0.79 o
  -3   9   5      460.43      478.55      4.13 o
  -2   9   5      128.89      125.69      1.07 o
  -1   9   5       59.57       59.47      0.61 o
   0   9   5      686.81      677.48      4.02 o
   1   9   5      392.60      392.02      2.49 o
   2   9   5       83.90       77.78      0.81 o
   3   9   5        0.26        1.27      0.61 o
   4   9   5       25.85       25.33      1.16 o
   5   9   5      961.84      971.03      9.94 o
   6   9   5        6.91        7.28      0.84 o
   7   9   5        0.02        0.10      0.42 o
  -8  10   5        0.04       -0.21      0.51 o
  -7  10   5      266.98      278.27      3.29 o
  -6  10   5      274.48      281.75      3.37 o
  -5  10   5       16.93       14.91      0.84 o
  -4  10   5        0.20        0.06      0.40 o
  -3  10   5        3.51        5.49      1.01 o
  -2  10   5      281.78      264.00      2.18 o
  -1  10   5       31.35       33.84      0.65 o
   0  10   5      204.02      208.03      1.77 o
   1  10   5      529.45      535.72      3.92 o
   2  10   5       19.70       22.94      0.69 o
   3  10   5       47.96       45.54      1.12 o
   4  10   5       81.98       90.23      1.54 o
   5  10   5      324.15      329.62      4.17 o
   6  10   5       19.61       21.33      0.87 o
   7  10   5       26.29       27.26      1.74 o
  -7  11   5      194.89      192.41      2.43 o
  -6  11   5       57.24       52.32      1.15 o
  -5  11   5       84.11       76.73      1.66 o
  -4  11   5       65.63       62.18      1.36 o
  -3  11   5       63.75       60.67      1.37 o
  -2  11   5      179.05      174.76      1.65 o
  -1  11   5       56.61       57.67      0.83 o
   0  11   5      136.14      125.90      1.39 o
   1  11   5       30.00       29.05      0.68 o
   2  11   5        6.02        7.03      0.62 o
   3  11   5        0.05        1.01      0.46 o
   4  11   5        3.96        3.23      0.71 o
   5  11   5       54.93       58.23      1.46 o
   6  11   5        0.06        4.82      1.84 o
   7  11   5       18.36       23.57      1.04 o
  -7  12   5        9.55        5.14      1.27 o
  -6  12   5       10.72        8.23      0.62 o
  -5  12   5      238.44      239.29      3.12 o
  -4  12   5      653.06      629.03      7.15 o
  -3  12   5       45.94       49.04      1.41 o
  -2  12   5       39.94       37.90      1.03 o
  -1  12   5      344.76      334.49      2.64 o
   0  12   5        0.27        0.77      0.38 o
   1  12   5      148.85      139.87      1.46 o
   2  12   5      134.60      132.14      1.77 o
   3  12   5        9.04        8.57      0.70 o
   4  12   5       10.83        8.35      0.72 o
   5  12   5       22.47       25.76      0.97 o
   6  12   5        1.68        2.07      0.63 o
  -6  13   5       35.70       32.37      1.02 o
  -5  13   5       25.35       24.89      0.92 o
  -4  13   5      157.70      152.39      2.11 o
  -3  13   5       21.83       21.35      0.97 o
  -2  13   5     1824.91     1857.19     17.60 o
  -1  13   5      921.44      931.93      7.48 o
   0  13   5       52.24       50.45      0.88 o
   1  13   5       46.16       45.88      1.02 o
   2  13   5        1.59        3.22      0.54 o
   3  13   5       42.12       41.33      1.08 o
   4  13   5       79.53       73.93      1.94 o
   5  13   5        1.19        1.33      0.53 o
   6  13   5      125.77      149.97      3.05 o
  -6  14   5        1.12        0.66      0.64 o
  -5  14   5        7.75        8.09      0.66 o
  -4  14   5       50.04       43.46      1.20 o
  -3  14   5       81.35       81.94      1.73 o
  -2  14   5      174.06      171.71      2.02 o
  -1  14   5       39.25       39.35      1.01 o
   0  14   5       35.30       34.52      0.88 o
   1  14   5        1.23        1.17      0.42 o
   2  14   5       11.77        9.41      0.70 o
   3  14   5       23.94       18.38      0.80 o
   4  14   5        0.70        0.19      0.46 o
   5  14   5        1.36        1.11      0.45 o
  -5  15   5        0.51        0.14      0.36 o
  -4  15   5        3.05        2.47      0.67 o
  -3  15   5        0.29        0.53      0.57 o
  -2  15   5       31.18       32.94      0.93 o
  -1  15   5       69.56       77.26      1.24 o
   0  15   5      141.97      140.63      1.79 o
   1  15   5        5.06        5.03      1.00 o
   2  15   5       52.23       56.55      1.06 o
   3  15   5       11.01       11.49      0.81 o
   4  15   5        5.35        5.74      0.63 o
   5  15   5        0.25        0.43      0.46 o
  -5  16   5       20.39       19.30      0.88 o
  -4  16   5       34.61       35.78      1.01 o
  -3  16   5       33.02       35.99      1.09 o
  -2  16   5       46.32       46.86      1.07 o
  -1  16   5      121.25      124.13      1.71 o
   0  16   5        0.45        1.26      0.49 o
   1  16   5       29.76       24.91      0.96 o
   2  16   5       56.37       54.14      1.25 o
   3  16   5       66.91       66.19      1.21 o
   4  16   5        7.64        6.58      0.77 o
  -4  17   5        8.87        9.85      0.69 o
  -3  17   5       47.89       47.45      1.30 o
  -2  17   5       15.93       13.58      1.32 o
  -1  17   5        1.25        1.08      0.52 o
   0  17   5       60.00       60.44      1.08 o
   1  17   5       54.41       53.13      1.03 o
   2  17   5        1.07        0.47      0.38 o
   3  17   5        0.02        0.29      0.38 o
  -3  18   5       52.21       58.76      2.70 o
  -2  18   5       28.06       24.13      1.28 o
  -1  18   5       65.84       70.84      1.27 o
   0  18   5        1.86        1.41      0.37 o
   1  18   5       16.19       13.92      0.72 o
   2  18   5        6.66        9.27      0.94 o
  -1  19   5        6.81        6.76      0.84 o
   0  19   5        9.18       10.13      0.68 o
   1  19   5        2.09        1.57      0.66 o
  -8   0   6      113.58      119.59      3.39 o
  -6   0   6        0.82        2.06      1.14 o
  -4   0   6       36.52       46.70      0.70 o
  -2   0   6      253.80      294.36      2.01 o
   0   0   6      344.29      352.92      2.55 o
   2   0   6      133.14      152.36      1.49 o
   4   0   6      188.44      178.43      2.50 o
   6   0   6        8.91        7.79      1.04 o
   8   0   6       32.09       38.00      2.02 o
  -9   1   6        1.86        1.75      0.90 o
  -8   1   6       41.82       48.56      1.44 o
  -7   1   6      220.77      224.75      3.03 o
  -6   1   6        0.27        0.38      0.67 o
  -5   1   6        0.94        0.97      0.73 o
  -4   1   6      146.17      151.81      1.45 o
  -3   1   6       31.39       22.25      0.40 o
  -2   1   6      864.07      836.86      3.84 o
  -1   1   6      711.51      713.28      3.14 o
   0   1   6       79.12       90.32      0.59 o
   1   1   6      747.60      750.98      3.74 o
   2   1   6       78.60       86.66      0.67 o
   3   1   6      299.12      309.25      1.90 o
   4   1   6        0.42        1.09      0.44 o
   5   1   6      222.71      213.14      5.09 o
   6   1   6       59.12       53.53      1.61 o
   7   1   6       49.09       47.35      1.96 o
   8   1   6       22.34       19.76      1.54 o
  -9   2   6        0.04        0.23      0.67 o
  -8   2   6       50.98       50.38      1.36 o
  -7   2   6      158.88      160.72      2.68 o
  -6   2   6      197.97      188.40      2.62 o
  -5   2   6       11.28       13.22      0.76 o
  -4   2   6      294.63      309.92      2.30 o
  -3   2   6      172.30      190.78      1.05 o
  -2   2   6       56.86       55.04      0.49 o
  -1   2   6     4067.67     4115.97     21.29 o
   0   2   6      111.18      123.38      0.74 o
   1   2   6      159.93      176.16      1.03 o
   2   2   6      992.02      991.07      4.87 o
   3   2   6      109.68      110.42      0.94 o
   4   2   6       12.60       14.28      0.58 o
   5   2   6      372.15      392.32     12.84 o
   6   2   6        0.12        5.64      2.46 o
   7   2   6      216.10      198.53      2.63 o
   8   2   6       31.49       19.57      1.31 o
  -8   3   6       24.97       28.49      1.13 o
  -7   3   6        0.97        1.10      0.77 o
  -6   3   6       43.98       44.34      1.10 o
  -5   3   6      148.56      134.49      1.68 o
  -4   3   6      264.47      248.28      2.02 o
  -3   3   6      680.44      688.11      3.44 o
  -2   3   6     1515.70     1556.91      7.66 o
  -1   3   6     3947.09     3916.68     19.75 o
   0   3   6     1472.78     1524.99      6.92 o
   1   3   6       30.74       37.25      0.46 o
   2   3   6       71.92       81.91      0.73 o
   3   3   6      632.43      640.31      4.09 o
   4   3   6        5.86        6.96      1.30 o
   5   3   6      116.91      118.94      2.04 o
   6   3   6       28.63       24.18      1.68 o
   7   3   6        0.31        1.04      0.43 o
   8   3   6       13.99       12.15      2.34 o
  -8   4   6       88.29       94.45      1.85 o
  -7   4   6      131.30      136.55      2.54 o
  -6   4   6        1.29        1.53      0.65 o
  -5   4   6      123.42      106.20      1.66 o
  -4   4   6      174.93      175.49      1.61 o
  -3   4   6      329.10      359.48      2.02 o
  -2   4   6     1437.53     1489.71      7.54 o
  -1   4   6       50.32       56.81      0.45 o
   0   4   6      524.40      562.30      2.49 o
   1   4   6        5.91        9.75      0.49 o
   2   4   6        2.18        6.23      0.63 o
   3   4   6      569.23      536.17      3.60 o
   4   4   6       65.36       64.93      1.30 o
   5   4   6       59.17       54.87      1.07 o
   6   4   6        6.27        7.51      1.03 o
   7   4   6       20.87       19.68      1.07 o
   8   4   6       15.31       13.06      5.55 o
  -8   5   6       52.85       55.39      1.68 o
  -7   5   6       79.16       85.19      1.77 o
  -6   5   6       55.31       53.15      1.43 o
  -5   5   6        5.79        6.78      0.58 o
  -4   5   6       38.99       39.23      0.78 o
  -3   5   6       92.31       98.70      0.81 o
  -2   5   6      139.49      141.40      0.96 o
  -1   5   6      585.86      581.29      2.54 o
   0   5   6     1459.44     1566.82      7.04 o
   1   5   6      295.59      345.53      1.98 o
   2   5   6       27.43       26.71      0.48 o
   3   5   6        6.24        7.51      0.53 o
   4   5   6     1259.05     1264.59     11.70 o
   5   5   6      101.69      101.28      1.49 o
   6   5   6       62.73       61.75      1.41 o
   7   5   6       88.38       89.14      1.84 o
   8   5   6      160.42      220.90      6.12 o
  -8   6   6        0.48        1.20      0.78 o
  -7   6   6        0.53        0.82      0.55 o
  -6   6   6       47.88       52.43      1.19 o
  -5   6   6       14.91       18.14      0.84 o
  -4   6   6      342.97      340.70      2.95 o
  -3   6   6        0.04        0.46      0.29 o
  -2   6   6      187.87      192.98      1.35 o
  -1   6   6      296.22      308.52      1.41 o
   0   6   6       18.58       17.50      0.32 o
   1   6   6      202.80      229.01      1.36 o
   2   6   6      298.80      287.30      2.01 o
   3   6   6       21.90       24.41      0.72 o
   4   6   6       81.67       88.48      1.50 o
   5   6   6       16.81       17.74      0.80 o
   6   6   6        5.34        6.85      0.77 o
   7   6   6       20.88       19.35      1.14 o
  -8   7   6       18.63       19.38      1.30 o
  -7   7   6       36.96       40.56      1.36 o
  -6   7   6      333.80      308.13      4.23 o
  -5   7   6       16.41       19.29      0.85 o
  -4   7   6        3.47        5.94      0.87 o
  -3   7   6        5.69        6.48      0.46 o
  -2   7   6      720.13      672.46      3.76 o
  -1   7   6      210.96      215.02      1.17 o
   0   7   6     1901.00     1996.49     10.76 o
   1   7   6      174.54      179.08      1.17 o
   2   7   6       55.59       55.98      0.75 o
   3   7   6       11.76       10.08      0.59 o
   4   7   6      853.87      863.58      7.88 o
   5   7   6      157.90      166.03      2.08 o
   6   7   6      136.90      146.93      2.30 o
   7   7   6        0.31        0.23      0.53 o
  -8   8   6       19.41       20.40      1.19 o
  -7   8   6        2.77        1.64      0.77 o
  -6   8   6       68.21       60.84      1.53 o
  -5   8   6        2.45        2.85      0.57 o
  -4   8   6        1.08        2.43      0.66 o
  -3   8   6      225.51      222.06      2.28 o
  -2   8   6      196.99      192.25      1.52 o
  -1   8   6      468.06      453.47      2.77 o
   0   8   6      110.44      111.73      0.95 o
   1   8   6        0.29        1.12      0.31 o
   2   8   6       81.55       73.63      0.93 o
   3   8   6      490.21      487.86      4.37 o
   4   8   6      626.15      616.55      9.77 o
   5   8   6       51.45       54.58      1.34 o
   6   8   6       11.92       11.64      0.92 o
   7   8   6       15.90       16.85      1.06 o
  -8   9   6       28.12       29.99      1.23 o
  -7   9   6       77.88       80.70      1.51 o
  -6   9   6       11.86        6.52      1.07 o
  -5   9   6        1.75        1.89      0.59 o
  -4   9   6       12.35       11.92      0.62 o
  -3   9   6        1.12        1.81      0.45 o
  -2   9   6        3.02        4.91      0.43 o
  -1   9   6       55.86       47.23      0.72 o
   0   9   6        9.04       11.63      0.47 o
   1   9   6      317.96      321.99      2.60 o
   2   9   6        8.96       10.14      0.49 o
   3   9   6       32.06       35.63      1.06 o
   4   9   6      322.75      327.48      3.53 o
   5   9   6       58.80       61.00      1.42 o
   6   9   6       79.49       80.88      1.77 o
   7   9   6        0.37        0.47      0.49 o
  -7  10   6        0.43        0.46      0.48 o
  -6  10   6       26.63       19.25      0.81 o
  -5  10   6       75.01       80.71      1.47 o
  -4  10   6        4.94        4.89      0.72 o
  -3  10   6      660.20      648.86      5.59 o
  -2  10   6       77.83       84.17      1.19 o
  -1  10   6      459.86      442.48      3.64 o
   0  10   6      435.25      429.83      3.54 o
   1  10   6        8.72        8.00      0.49 o
   2  10   6       21.41       23.90      0.83 o
   3  10   6       10.68       11.67      0.73 o
   4  10   6      366.52      370.03      3.87 o
   5  10   6      120.17      122.16      1.91 o
   6  10   6       34.32       36.96      1.13 o
   7  10   6       51.61       61.19      1.65 o
  -7  11   6       52.34       57.35      1.14 o
  -6  11   6       13.05       14.36      0.88 o
  -5  11   6       66.55       59.82      1.46 o
  -4  11   6      351.12      353.28      4.17 o
  -3  11   6      458.90      441.13      4.51 o
  -2  11   6      553.26      567.39      5.75 o
  -1  11   6      186.51      182.70      1.75 o
   0  11   6      523.82      508.82      4.04 o
   1  11   6       19.58       15.15      0.56 o
   2  11   6        4.30        3.57      0.61 o
   3  11   6      171.83      163.06      2.46 o
   4  11   6      196.61      194.64      2.76 o
   5  11   6        0.43        1.01      0.57 o
   6  11   6        5.58        4.77      0.58 o
  -7  12   6       88.75      101.91      1.88 o
  -6  12   6        0.09        0.04      0.36 o
  -5  12   6        4.44        3.97      0.74 o
  -4  12   6       27.42       27.26      1.01 o
  -3  12   6        9.70       13.06      1.41 o
  -2  12   6        0.80        1.32      0.83 o
  -1  12   6     1475.11     1465.39     12.08 o
   0  12   6      530.01      506.46      4.18 o
   1  12   6        0.85        1.16      0.44 o
   2  12   6      211.02      169.00      2.23 o
   3  12   6      121.97      108.45      2.07 o
   4  12   6        4.33        3.74      0.58 o
   5  12   6       64.53       59.49      1.34 o
   6  12   6       40.75       43.80      2.15 o
  -6  13   6        1.51        0.15      0.43 o
  -5  13   6       21.39       18.43      0.79 o
  -4  13   6       17.09       17.76      0.99 o
  -3  13   6      158.27      162.82      2.37 o
  -2  13   6       39.56       33.84      1.33 o
  -1  13   6       47.16       46.28      1.14 o
   0  13   6      595.04      557.57      4.36 o
   1  13   6       82.99       87.07      1.18 o
   2  13   6        1.06        0.98      0.42 o
   3  13   6       19.90       13.54      0.97 o
   4  13   6        7.36        5.98      0.71 o
   5  13   6       46.11       43.67      2.67 o
  -6  14   6       41.79       45.30      1.17 o
  -5  14   6       23.07       22.67      0.78 o
  -4  14   6       22.01       24.70      0.89 o
  -3  14   6       41.88       41.52      1.45 o
  -2  14   6       76.14       75.42      1.56 o
  -1  14   6        0.43        0.77      0.46 o
   0  14   6      180.62      176.21      1.64 o
   1  14   6        2.70        3.13      0.47 o
   2  14   6       23.23       20.50      0.76 o
   3  14   6       32.00       26.30      0.95 o
   4  14   6       21.83       21.19      0.91 o
   5  14   6       12.17       13.29      1.58 o
  -5  15   6        5.46        4.80      0.59 o
  -4  15   6       25.38       27.78      0.96 o
  -3  15   6        4.01        4.38      0.63 o
  -2  15   6      144.03      139.34      2.18 o
  -1  15   6        1.80        1.53      0.50 o
   0  15   6       34.20       33.57      0.90 o
   1  15   6        8.94        8.42      0.64 o
   2  15   6       39.00       36.34      0.84 o
   3  15   6        0.92        0.51      0.45 o
   4  15   6        8.64        5.91      0.74 o
  -4  16   6        8.11        8.69      0.61 o
  -3  16   6        0.65        0.80      0.44 o
  -2  16   6       26.03       27.17      0.94 o
  -1  16   6       24.89       25.01      0.92 o
   0  16   6       18.32       18.57      0.77 o
   1  16   6       39.69       39.30      0.93 o
   2  16   6       54.12       56.71      0.93 o
   3  16   6        8.98        8.18      0.79 o
   4  16   6       44.82       59.20      1.62 o
  -3  17   6        4.75        3.42      0.92 o
  -2  17   6      439.47      445.97     12.29 o
  -1  17   6      149.58      162.50      2.04 o
   0  17   6        0.24        0.47      0.34 o
   1  17   6       94.29       99.88      1.33 o
   2  17   6        6.01        3.95      0.84 o
   3  17   6        0.00        0.27      0.52 o
  -2  18   6      218.00      238.61      3.79 o
  -1  18   6        4.80        3.17      0.63 o
   0  18   6        7.41        7.61      0.66 o
   1  18   6       29.08       26.48      1.05 o
  -7   0   7       25.59       27.87      1.57 o
  -5   0   7       11.33       11.64      1.28 o
  -3   0   7       11.78       16.97      0.52 o
  -1   0   7      349.06      331.91      2.49 o
   1   0   7      691.72      725.60      6.50 o
   3   0   7     1037.16     1000.87     10.81 o
   5   0   7        0.95        1.08      0.99 o
   7   0   7        7.62        4.69      1.57 o
  -8   1   7        0.76        0.59      0.57 o
  -7   1   7        4.84        5.10      0.85 o
  -6   1   7       28.03       27.27      1.15 o
  -5   1   7       13.09       12.49      0.92 o
  -4   1   7       37.40       39.96      0.64 o
  -3   1   7      738.41      759.41      4.11 o
  -2   1   7      225.58      227.62      1.17 o
  -1   1   7       70.63       68.88      0.65 o
   0   1   7      108.92      115.15      0.77 o
   1   1   7        0.45        0.22      0.20 o
   2   1   7      370.09      380.03      2.21 o
   3   1   7        6.31        8.05      0.44 o
   4   1   7       34.26       35.88      0.99 o
   5   1   7      341.00      333.18      4.58 o
   6   1   7        1.77        4.99      2.71 o
   7   1   7       12.93       14.30      5.01 o
   8   1   7        0.81       -0.04      1.08 o
  -8   2   7       46.76       46.02      1.30 o
  -7   2   7       21.76       19.75      0.96 o
  -6   2   7        1.86        1.78      0.71 o
  -5   2   7       41.85       39.84      1.34 o
  -4   2   7        9.06        9.82      0.59 o
  -3   2   7      662.36      668.37      3.57 o
  -2   2   7     1068.45     1031.13      4.92 o
  -1   2   7      461.25      451.29      2.34 o
   0   2   7      107.12      101.90      0.68 o
   1   2   7      195.33      194.60      1.11 o
   2   2   7        8.00        6.35      0.32 o
   3   2   7      571.47      570.33      4.12 o
   4   2   7      486.93      505.84      5.27 o
   5   2   7      623.13      600.65      6.86 o
   6   2   7       18.84       17.33      1.02 o
   7   2   7       29.77       34.87      1.27 o
  -8   3   7      315.18      339.05      4.12 o
  -7   3   7       80.52       85.62      1.98 o
  -6   3   7       46.85       45.62      1.42 o
  -5   3   7       92.25       84.07      1.41 o
  -4   3   7       80.77       76.43      1.03 o
  -3   3   7       48.31       43.68      0.57 o
  -2   3   7        2.85        3.97      0.28 o
  -1   3   7      883.79      882.36      4.50 o
   0   3   7       11.47       14.19      0.32 o
   1   3   7     1087.54     1150.69      5.81 o
   2   3   7      664.10      674.86      4.59 o
   3   3   7      687.17      687.55      4.95 o
   4   3   7        1.21        2.26      0.51 o
   5   3   7      848.69      849.31      8.40 o
   6   3   7       17.80       20.31      0.88 o
   7   3   7       51.60       52.88      2.01 o
  -8   4   7      163.22      155.64      2.90 o
  -7   4   7      537.00      573.33      7.01 o
  -6   4   7      129.00      136.13      1.94 o
  -5   4   7       36.41       31.63      0.91 o
  -4   4   7      448.57      445.78      3.64 o
  -3   4   7       11.93        9.61      0.38 o
  -2   4   7      527.75      526.88      3.08 o
  -1   4   7      723.44      722.93      3.54 o
   0   4   7      493.66      478.50      2.23 o
   1   4   7       29.23       30.61      0.53 o
   2   4   7       81.66       79.35      1.04 o
   3   4   7      144.98      142.54      1.34 o
   4   4   7      782.07      788.73      6.84 o
   5   4   7      367.02      360.10      3.88 o
   6   4   7       58.23       55.06      2.33 o
   7   4   7       11.10        8.82      0.59 o
  -8   5   7        6.48        6.07      0.93 o
  -7   5   7      545.82      571.53      6.78 o
  -6   5   7       70.82       69.60      1.55 o
  -5   5   7      126.69      117.13      1.50 o
  -4   5   7      287.10      277.39      2.50 o
  -3   5   7        1.33        1.00      0.35 o
  -2   5   7       81.52       78.90      0.80 o
  -1   5   7       63.55       64.47      0.73 o
   0   5   7      128.45      130.58      0.94 o
   1   5   7      784.28      833.93      5.43 o
   2   5   7       61.44       68.59      0.93 o
   3   5   7      279.08      269.55      2.37 o
   4   5   7     1140.50     1102.25      9.55 o
   5   5   7       62.23       57.39      1.13 o
   6   5   7       98.91       94.36      5.68 o
   7   5   7       48.86       54.52      1.45 o
  -8   6   7        0.06        0.19      0.60 o
  -7   6   7      134.67      142.76      2.11 o
  -6   6   7       96.62      101.13      2.66 o
  -5   6   7       33.99       22.83      0.74 o
  -4   6   7        7.08        6.84      0.54 o
  -3   6   7        2.05        2.74      0.40 o
  -2   6   7       13.62       17.88      0.55 o
  -1   6   7        0.83        1.38      0.34 o
   0   6   7        6.56        5.53      0.34 o
   1   6   7       62.26       66.10      0.83 o
   2   6   7       23.57       25.49      0.64 o
   3   6   7        2.23        3.00      0.52 o
   4   6   7       24.74       27.92      1.00 o
   5   6   7       40.34       41.39      1.37 o
   6   6   7        5.30        5.26      0.67 o
   7   6   7       24.59       27.69      0.95 o
  -8   7   7        6.56        7.03      0.84 o
  -7   7   7      176.07      168.16      2.52 o
  -6   7   7        0.19        0.81      0.50 o
  -5   7   7      108.06      104.06      1.58 o
  -4   7   7       48.42       43.29      0.88 o
  -3   7   7       20.78       18.45      0.59 o
  -2   7   7       37.08       38.61      1.72 o
  -1   7   7       71.99       66.79      0.92 o
   0   7   7       61.37       50.60      0.85 o
   1   7   7      254.58      252.77      2.14 o
   2   7   7       16.36       14.31      0.56 o
   3   7   7        0.46        3.71      0.97 o
   4   7   7        6.68        6.19      0.67 o
   5   7   7       15.63       15.90      0.74 o
   6   7   7       32.72       38.28      1.43 o
   7   7   7       23.68       26.41      0.95 o
  -7   8   7        0.02        0.39      0.51 o
  -6   8   7       21.87       17.53      0.86 o
  -5   8   7        0.23       -0.14      0.38 o
  -4   8   7       43.65       42.97      0.92 o
  -3   8   7       13.71       13.80      0.61 o
  -2   8   7      395.78      361.66      3.08 o
  -1   8   7       80.80       78.31      1.11 o
   0   8   7       19.65       19.50      0.69 o
   1   8   7       81.30       72.30      1.08 o
   2   8   7       95.45       87.42      1.06 o
   3   8   7      307.36      302.87      3.00 o
   4   8   7      107.05       99.56      1.44 o
   5   8   7       92.86       97.21      1.62 o
   6   8   7        0.12       -0.05      0.46 o
   7   8   7        4.08        3.05      0.60 o
  -7   9   7       99.97      102.68      1.54 o
  -6   9   7       51.17       49.70      1.22 o
  -5   9   7        0.78        1.00      0.43 o
  -4   9   7       32.80       30.61      0.94 o
  -3   9   7       17.32       18.70      0.74 o
  -2   9   7      854.98      824.45      6.65 o
  -1   9   7      495.16      478.88      4.82 o
   0   9   7       11.70       16.26      1.09 o
   1   9   7       34.62       34.34      0.81 o
   2   9   7       74.99       72.81      1.05 o
   3   9   7      368.83      358.65      3.44 o
   4   9   7      499.80      498.92      4.52 o
   5   9   7       81.59       83.04      1.54 o
   6   9   7        2.85        1.45      0.54 o
  -7  10   7       73.15       75.72      1.31 o
  -6  10   7        0.77        0.14      0.36 o
  -5  10   7      125.91      125.68      1.98 o
  -4  10   7       58.59       67.67      1.18 o
  -3  10   7      148.65      147.41      1.78 o
  -2  10   7      502.07      495.59      4.49 o
  -1  10   7      108.35      107.72      1.54 o
   0  10   7       78.52       65.90      1.03 o
   1  10   7      205.70      216.58      2.35 o
   2  10   7       72.84       69.21      1.14 o
   3  10   7      204.21      202.99      2.31 o
   4  10   7      300.19      304.35      3.36 o
   5  10   7        9.22       10.33      0.81 o
   6  10   7        1.38        0.44      0.36 o
  -7  11   7        0.91        0.32      0.56 o
  -6  11   7        5.59        3.75      1.27 o
  -5  11   7       12.09       12.19      0.89 o
  -4  11   7       16.68       16.56      0.84 o
  -3  11   7       52.87       49.73      1.09 o
  -2  11   7        8.36       11.09      1.30 o
  -1  11   7      396.76      408.86      3.79 o
   0  11   7      230.67      217.79      2.33 o
   1  11   7      100.02      108.63      1.43 o
   2  11   7       25.15       24.87      0.84 o
   3  11   7      223.89      202.62      2.63 o
   4  11   7        6.61        8.22      0.71 o
   5  11   7       37.15       41.45      1.21 o
   6  11   7       15.90       24.17      0.92 o
  -6  12   7        5.12        0.91      0.65 o
  -5  12   7      147.47      142.50      1.84 o
  -4  12   7       11.70       12.26      0.81 o
  -3  12   7       65.86       71.29      1.60 o
  -2  12   7      189.02      189.42      2.30 o
  -1  12   7       38.47       41.89      1.04 o
   0  12   7      173.68      157.04      2.10 o
   1  12   7       94.25       81.21      1.18 o
   2  12   7      497.63      442.22      7.21 o
   3  12   7        0.42        0.38      0.54 o
   4  12   7      130.76      124.87      1.84 o
   5  12   7       60.69       65.70      2.25 o
  -6  13   7        2.58        1.04      0.63 o
  -5  13   7        1.55        0.15      0.40 o
  -4  13   7        1.19        1.45      0.50 o
  -3  13   7       89.81       91.88      2.24 o
  -2  13   7        3.56        4.07      0.84 o
  -1  13   7        7.95        6.05      0.51 o
   0  13   7       86.98       82.30      1.70 o
   1  13   7       66.53       56.85      1.32 o
   2  13   7       61.78       54.33      1.24 o
   3  13   7       16.28       10.67      1.17 o
   4  13   7       12.24        9.92      1.17 o
   5  13   7        0.12        0.44      0.48 o
  -5  14   7       14.57       11.97      0.66 o
  -4  14   7        1.19        0.17      0.36 o
  -3  14   7      105.65      113.51      4.60 o
  -2  14   7        5.10        3.85      0.74 o
  -1  14   7        1.19        1.28      0.50 o
   0  14   7        6.16        4.26      0.46 o
   1  14   7       13.16       13.60      0.68 o
   2  14   7        0.00        0.64      0.50 o
   3  14   7        0.33        0.12      0.41 o
   4  14   7        0.01        0.50      0.42 o
  -4  15   7        2.44        2.05      0.64 o
  -3  15   7       12.58       10.94      0.91 o
  -2  15   7       13.23       11.02      0.87 o
  -1  15   7        2.72        1.15      0.52 o
   0  15   7        1.17        0.54      0.30 o
   1  15   7        8.12        7.43      0.60 o
   2  15   7        2.85        3.86      0.53 o
   3  15   7       24.88       25.98      0.90 o
   4  15   7       26.39       28.73      1.02 o
  -4  16   7       16.95       16.13      1.03 o
  -3  16   7        2.12        1.50      0.73 o
  -2  16   7       19.04       23.35      0.82 o
  -1  16   7        0.63        0.53      0.41 o
   0  16   7       28.27       28.68      0.80 o
   1  16   7       66.86       67.17      1.13 o
   2  16   7        2.60        3.28      0.45 o
   3  16   7       13.03       14.03      1.08 o
  -2  17   7        0.14        0.01      0.33 o
  -1  17   7       23.58       23.91      1.46 o
   0  17   7       16.65       11.36      0.66 o
   1  17   7       21.83       22.43      0.69 o
   2  17   7      155.86      162.99      3.08 o
  -8   0   8        1.86        1.18      0.60 o
  -6   0   8       77.81       80.90      2.61 o
  -4   0   8      299.95      300.86      4.10 o
  -2   0   8       34.55       37.18      0.95 o
   0   0   8       51.22       41.88      0.81 o
   2   0   8      310.88      303.24      3.21 o
   4   0   8      267.23      272.79      4.43 o
   6   0   8      224.86      219.34      4.47 o
  -8   1   8       10.05       10.36      0.81 o
  -7   1   8       36.27       37.97      1.20 o
  -6   1   8        6.39        4.78      1.26 o
  -5   1   8       14.41       18.62      0.98 o
  -4   1   8       69.02       73.70      0.97 o
  -3   1   8       90.76       91.94      0.99 o
  -2   1   8       44.31       48.96      0.81 o
  -1   1   8        0.67        1.26      0.36 o
   0   1   8        0.42        1.15      0.26 o
   1   1   8      615.89      621.48      4.10 o
   2   1   8        7.39        8.55      0.44 o
   3   1   8       56.75       57.99      0.91 o
   4   1   8      106.33      105.73      1.70 o
   5   1   8        0.22        0.76      0.75 o
   6   1   8        2.52        2.64      0.63 o
   7   1   8        0.14        0.07      0.66 o
  -8   2   8      131.56      142.86      2.14 o
  -7   2   8       96.46      102.02      2.04 o
  -6   2   8        6.98       10.10      0.93 o
  -5   2   8      104.60      110.14      1.98 o
  -4   2   8       20.44       21.84      0.63 o
  -3   2   8      200.63      193.32      1.77 o
  -2   2   8        7.64        8.62      0.47 o
  -1   2   8        7.82        7.60      0.73 o
   0   2   8        2.87        2.88      0.35 o
   1   2   8     1164.12     1131.81      7.16 o
   2   2   8       17.84       15.73      0.60 o
   3   2   8       31.42       28.97      1.37 o
   4   2   8      520.45      516.92      5.68 o
   5   2   8      126.76      136.69      1.96 o
   6   2   8        0.57        0.23      0.67 o
   7   2   8       14.50       12.23      3.19 o
  -8   3   8      271.13      309.82      3.69 o
  -7   3   8      112.74      120.92      1.85 o
  -6   3   8      127.79      116.87      1.95 o
  -5   3   8      206.16      206.92      2.63 o
  -4   3   8      368.81      357.28      3.70 o
  -3   3   8      454.84      449.42      3.46 o
  -2   3   8      674.09      687.92      4.88 o
  -1   3   8       95.75       91.86      0.99 o
   0   3   8        6.62        9.21      0.35 o
   1   3   8      105.86      109.66      1.09 o
   2   3   8       74.12       73.10      1.00 o
   3   3   8       51.16       54.19      0.82 o
   4   3   8      188.08      181.28      1.99 o
   5   3   8       22.05       22.31      0.91 o
   6   3   8       43.63       37.17      1.32 o
   7   3   8      116.66      125.68      2.29 o
  -8   4   8        4.31        2.86      0.80 o
  -7   4   8       35.39       39.70      1.31 o
  -6   4   8      615.04      597.37      6.45 o
  -5   4   8       15.46       14.81      0.73 o
  -4   4   8      188.77      195.00      1.90 o
  -3   4   8      148.84      136.38      1.38 o
  -2   4   8        8.05        5.67      0.54 o
  -1   4   8        2.40        1.39      0.39 o
   0   4   8       38.12       43.46      0.62 o
   1   4   8       81.03       87.94      1.03 o
   2   4   8       43.87       43.74      0.79 o
   3   4   8      444.43      423.52      3.42 o
   4   4   8      796.48      790.24      6.98 o
   5   4   8      608.76      609.07      6.45 o
   6   4   8        9.69        7.25      0.72 o
   7   4   8       22.08       26.76      1.46 o
  -8   5   8        0.13        0.68      0.63 o
  -7   5   8        9.84       13.82      1.04 o
  -6   5   8      162.15      147.56      1.94 o
  -5   5   8        3.53        2.85      0.48 o
  -4   5   8       36.25       34.06      0.78 o
  -3   5   8      218.94      215.22      2.13 o
  -2   5   8        2.50        2.34      0.40 o
  -1   5   8        4.31        6.15      0.64 o
   0   5   8      150.59      155.18      1.26 o
   1   5   8       37.88       31.32      0.69 o
   2   5   8       24.85       25.55      0.69 o
   3   5   8       48.00       49.12      0.90 o
   4   5   8        0.01        0.38      0.42 o
   5   5   8      436.16      432.71      5.59 o
   6   5   8       28.34       29.31      0.95 o
   7   5   8        0.01        0.47      0.69 o
  -7   6   8      130.98      124.25      1.74 o
  -6   6   8      149.07      140.10      3.33 o
  -5   6   8       21.40       16.56      0.69 o
  -4   6   8       30.00       27.66      0.75 o
  -3   6   8      146.58      144.04      1.58 o
  -2   6   8      311.44      284.00      2.69 o
  -1   6   8       83.17       79.17      1.30 o
   0   6   8        5.51        5.31      0.46 o
   1   6   8       14.78       14.22      0.57 o
   2   6   8      135.28      131.77      1.36 o
   3   6   8       32.37       28.28      0.81 o
   4   6   8      166.39      165.02      1.87 o
   5   6   8        0.99        2.03      0.60 o
   6   6   8        4.68        5.05      0.61 o
   7   6   8        8.51       13.61      1.22 o
  -7   7   8       77.41       89.56      1.58 o
  -6   7   8       37.28       37.35      0.96 o
  -5   7   8        5.91        7.47      0.61 o
  -4   7   8      193.44      193.86      2.09 o
  -3   7   8       39.19       39.54      0.92 o
  -2   7   8      257.35      245.18      2.32 o
  -1   7   8      193.07      186.67      2.05 o
   0   7   8        9.24       11.98      0.80 o
   1   7   8      171.30      161.61      1.66 o
   2   7   8      155.45      131.59      1.37 o
   3   7   8       66.23       67.36      1.14 o
   4   7   8      159.83      162.65      2.04 o
   5   7   8       92.86       96.71      1.64 o
   6   7   8       13.69       14.87      0.97 o
  -7   8   8        0.22       -0.07      0.39 o
  -6   8   8       10.11       11.74      0.65 o
  -5   8   8        0.25        0.14      0.36 o
  -4   8   8       92.32       90.09      1.37 o
  -3   8   8      258.75      248.33      2.48 o
  -2   8   8      291.17      281.22      2.59 o
  -1   8   8       30.04       36.08      2.15 o
   0   8   8      107.73      106.81      1.30 o
   1   8   8       10.15       10.23      0.89 o
   2   8   8        7.52        3.64      0.50 o
   3   8   8      165.54      160.93      1.76 o
   4   8   8       51.03       48.53      1.10 o
   5   8   8        0.71        0.73      0.52 o
   6   8   8        1.45        1.42      0.62 o
  -7   9   8        2.69        2.42      0.73 o
  -6   9   8       38.15       41.45      1.03 o
  -5   9   8       24.72       26.19      0.84 o
  -4   9   8       44.77       43.79      0.98 o
  -3   9   8      112.29      113.14      1.46 o
  -2   9   8      197.62      194.18      2.02 o
  -1   9   8        0.65        0.93      0.58 o
   0   9   8       27.63       28.29      0.89 o
   1   9   8        6.96       10.40      0.80 o
   2   9   8        6.77        3.01      0.50 o
   3   9   8        0.17        0.50      0.44 o
   4   9   8       12.49       15.08      1.27 o
   5   9   8       33.75       34.02      0.96 o
   6   9   8       60.05       75.30      1.47 o
  -6  10   8      265.20      261.05      6.14 o
  -5  10   8       93.38       92.48      1.38 o
  -4  10   8      101.11       98.59      1.56 o
  -3  10   8       38.27       35.70      0.88 o
  -2  10   8       86.36       80.56      1.41 o
  -1  10   8      209.70      201.26      2.51 o
   0  10   8        9.54        9.70      0.68 o
   1  10   8       99.21       95.09      1.29 o
   2  10   8       32.87       27.12      0.88 o
   3  10   8       14.03       11.36      0.76 o
   4  10   8      379.91      397.80      5.75 o
   5  10   8      241.60      242.61      6.76 o
   6  10   8        0.63        0.52      0.65 o
  -6  11   8       66.51       65.56      2.08 o
  -5  11   8      145.08      152.61      2.07 o
  -4  11   8        2.41        4.49      0.59 o
  -3  11   8      228.08      237.59      2.38 o
  -2  11   8      641.49      643.23      6.14 o
  -1  11   8      196.72      201.87      2.32 o
   0  11   8      329.45      323.32      3.07 o
   1  11   8      290.02      272.31      2.43 o
   2  11   8        0.72        0.40      0.45 o
   3  11   8        1.54        0.59      0.46 o
   4  11   8      230.39      255.08      6.89 o
   5  11   8       67.84       83.46      1.32 o
  -6  12   8       31.47       31.66      1.31 o
  -5  12   8       31.97       35.88      1.07 o
  -4  12   8        0.20        0.29      0.56 o
  -3  12   8        6.14        6.96      0.63 o
  -2  12   8      359.28      367.38      3.58 o
  -1  12   8      654.61      655.82      5.83 o
   0  12   8       90.09       87.06      1.30 o
   1  12   8       59.65       53.29      0.93 o
   2  12   8       13.76       13.10      0.72 o
   3  12   8       33.26       30.82      1.60 o
   4  12   8      182.57      202.63      3.99 o
   5  12   8        0.85        0.54      0.54 o
  -5  13   8        0.24        0.13      0.46 o
  -4  13   8        0.03        0.20      0.45 o
  -3  13   8       86.17       92.94      1.71 o
  -2  13   8        2.67        2.86      0.47 o
  -1  13   8       19.64       15.29      0.61 o
   0  13   8       22.78       20.63      0.82 o
   1  13   8       47.52       44.03      0.86 o
   2  13   8       61.79       61.28      1.10 o
   3  13   8        8.51        5.87      1.32 o
   4  13   8        2.43        2.88      0.61 o
  -4  14   8        4.50        3.26      0.67 o
  -3  14   8        6.03        5.93      0.58 o
  -2  14   8       97.65       98.61      1.84 o
  -1  14   8       38.81       33.51      0.79 o
   0  14   8       58.95       56.39      0.92 o
   1  14   8       52.34       35.97      0.81 o
   2  14   8       29.17       28.36      0.96 o
   3  14   8        0.07        0.03      0.32 o
   4  14   8       35.51       43.91      1.21 o
  -4  15   8       76.83       78.83      1.85 o
  -3  15   8       12.77       12.34      0.87 o
  -2  15   8        3.71        2.68      0.52 o
  -1  15   8       12.89       10.39      0.55 o
   0  15   8       25.79       21.49      0.59 o
   1  15   8       35.24       30.12      1.03 o
   2  15   8        0.04        0.14      0.31 o
   3  15   8       18.84       20.37      0.81 o
  -3  16   8        9.38        8.34      0.85 o
  -2  16   8       31.69       30.69      0.78 o
  -1  16   8       20.84       24.35      0.92 o
   0  16   8       15.88       12.01      1.07 o
   1  16   8       28.77       22.51      0.78 o
   2  16   8       16.81       18.07      0.77 o
  -7   0   9       39.71       40.09      1.51 o
  -5   0   9       77.97       74.49      2.09 o
  -3   0   9       33.30       29.45      1.05 o
  -1   0   9       43.37       37.01      1.07 o
   1   0   9      354.20      354.51      4.18 o
   3   0   9       51.48       49.11      1.54 o
   5   0   9      219.93      236.72      5.03 o
  -7   1   9        0.24        0.31      0.48 o
  -6   1   9        4.32        3.32      0.93 o
  -5   1   9       35.45       33.72      1.09 o
  -4   1   9        5.88        5.34      0.72 o
  -3   1   9       10.70        9.84      0.52 o
  -2   1   9        0.97        0.60      0.35 o
  -1   1   9      118.80      112.40      1.21 o
   0   1   9      162.38      164.29      1.54 o
   1   1   9       78.41       81.91      1.00 o
   2   1   9       18.57       17.52      0.68 o
   3   1   9        3.28        3.28      0.48 o
   4   1   9       25.29       22.39      1.06 o
   5   1   9      212.84      225.04      3.49 o
   6   1   9       13.49       14.78      0.98 o
  -7   2   9       64.62       68.42      1.31 o
  -6   2   9       82.42       86.46      1.60 o
  -5   2   9       15.85       14.81      0.86 o
  -4   2   9       94.99       89.18      1.26 o
  -3   2   9       72.68       65.14      1.08 o
  -2   2   9        2.15        2.21      0.45 o
  -1   2   9       26.15       25.65      0.68 o
   0   2   9       64.96       62.58      0.91 o
   1   2   9       14.34       16.35      0.55 o
   2   2   9      234.28      231.65      1.97 o
   3   2   9        1.70        2.63      0.42 o
   4   2   9      238.85      247.26      2.67 o
   5   2   9      209.52      247.80     13.05 o
   6   2   9        0.03        0.20      0.50 o
  -7   3   9        6.49        4.98      0.69 o
  -6   3   9       65.83       56.57      1.30 o
  -5   3   9        5.36        4.38      1.06 o
  -4   3   9        5.60        7.74      0.55 o
  -3   3   9       99.38       92.34      1.21 o
  -2   3   9      645.22      631.48      4.90 o
  -1   3   9      492.60      501.56      4.03 o
   0   3   9      422.22      432.33      3.46 o
   1   3   9       65.71       57.04      0.90 o
   2   3   9       92.72       91.19      1.57 o
   3   3   9      143.27      141.13      1.38 o
   4   3   9       16.73       18.02      0.83 o
   5   3   9       52.55       57.69      1.26 o
   6   3   9       28.09       29.93      1.10 o
  -7   4   9        0.54        0.15      0.47 o
  -6   4   9       20.17       18.48      0.88 o
  -5   4   9        0.73        0.92      0.51 o
  -4   4   9       25.68       27.06      0.81 o
  -3   4   9      236.65      217.96      2.14 o
  -2   4   9     2540.90     2568.63     21.96 o
  -1   4   9       12.74       11.91      0.71 o
   0   4   9      867.81      891.39      6.81 o
   1   4   9        3.75        2.14      0.42 o
   2   4   9       42.06       39.88      0.78 o
   3   4   9      130.86      134.78      1.54 o
   4   4   9       31.13       33.73      0.95 o
   5   4   9       84.03       78.38      1.55 o
   6   4   9       89.26       89.27      1.74 o
  -7   5   9       14.43       12.88      0.83 o
  -6   5   9        0.07        0.36      0.40 o
  -5   5   9       74.76       70.68      1.21 o
  -4   5   9        0.60        1.22      0.45 o
  -3   5   9      557.21      552.87      4.92 o
  -2   5   9     1450.37     1411.03     13.04 o
  -1   5   9      155.17      151.65      1.69 o
   0   5   9       52.37       52.57      1.17 o
   1   5   9      188.92      190.88      2.01 o
   2   5   9       32.89       30.47      0.72 o
   3   5   9      142.20      144.98      1.50 o
   4   5   9      177.94      180.80      1.94 o
   5   5   9       12.90       12.38      0.82 o
   6   5   9        6.31        8.20      0.60 o
  -7   6   9        6.78        7.69      0.76 o
  -6   6   9        5.38        3.34      1.10 o
  -5   6   9       12.58       11.91      0.64 o
  -4   6   9        8.41        9.04      0.65 o
  -3   6   9       81.64       77.47      1.38 o
  -2   6   9      104.26      102.62      1.49 o
  -1   6   9       21.15       21.49      0.93 o
   0   6   9       31.46       31.32      0.94 o
   1   6   9        7.55        7.81      0.56 o
   2   6   9       87.71       91.13      1.11 o
   3   6   9      157.13      157.58      1.69 o
   4   6   9       56.53       58.74      1.04 o
   5   6   9        1.37        1.86      0.53 o
   6   6   9        1.51        1.13      0.42 o
  -7   7   9        4.61        2.91      0.74 o
  -6   7   9        5.29        6.31      0.75 o
  -5   7   9       28.25       26.26      0.75 o
  -4   7   9       10.66       11.80      0.60 o
  -3   7   9      187.48      186.32      2.06 o
  -2   7   9       16.04       15.46      0.76 o
  -1   7   9        0.17        0.51      0.54 o
   0   7   9        0.03        0.50      0.48 o
   1   7   9        2.30        1.19      0.42 o
   2   7   9      111.34      102.69      1.50 o
   3   7   9       52.82       52.57      1.52 o
   4   7   9       22.18       22.22      0.94 o
   5   7   9       22.17       25.11      0.77 o
   6   7   9        0.36        0.35      0.46 o
  -6   8   9       45.39       44.15      1.32 o
  -5   8   9        0.01        0.30      0.38 o
  -4   8   9       66.57       64.66      1.18 o
  -3   8   9       71.36       72.64      1.21 o
  -2   8   9        2.16        3.01      0.68 o
  -1   8   9        8.89        9.29      0.87 o
   0   8   9       72.07       70.00      1.26 o
   1   8   9       59.09       52.55      0.92 o
   2   8   9       29.49       21.28      0.73 o
   3   8   9       90.32       92.18      1.30 o
   4   8   9       15.61       13.80      0.70 o
   5   8   9        5.21        3.43      0.47 o
  -6   9   9       76.26       74.02      1.72 o
  -5   9   9        8.62       10.52      0.72 o
  -4   9   9        0.12        0.72      0.46 o
  -3   9   9        7.74        8.49      0.62 o
  -2   9   9      525.89      551.52      5.23 o
  -1   9   9       79.10       81.60      1.64 o
   0   9   9        1.70        1.73      0.64 o
   1   9   9        0.00        0.47      0.37 o
   2   9   9       47.84       38.72      0.80 o
   3   9   9       59.08       61.17      1.21 o
   4   9   9       21.96       20.79      0.73 o
   5   9   9        1.12        0.46      0.42 o
  -6  10   9        0.58        0.75      0.57 o
  -5  10   9        6.38        4.36      0.66 o
  -4  10   9        5.99        6.90      0.64 o
  -3  10   9       13.13       15.14      0.70 o
  -2  10   9      491.14      524.78      5.93 o
  -1  10   9       31.56       33.74      1.12 o
   0  10   9      112.27      114.18      1.74 o
   1  10   9       88.00       89.58      1.14 o
   2  10   9       91.45       77.67      1.12 o
   3  10   9      160.57      165.55      2.22 o
   4  10   9       32.66       35.40      0.92 o
   5  10   9        0.74        1.47      0.48 o
  -5  11   9       26.29       25.73      1.04 o
  -4  11   9       88.72       94.62      1.54 o
  -3  11   9        4.32        5.45      0.55 o
  -2  11   9      278.13      282.50      3.29 o
  -1  11   9      372.61      364.07      3.73 o
   0  11   9        0.96        1.52      0.62 o
   1  11   9       23.63       22.27      0.71 o
   2  11   9       18.40       18.04      0.66 o
   3  11   9       79.24       72.42      1.18 o
   4  11   9       67.82       74.12      1.40 o
  -5  12   9        0.02        0.02      0.36 o
  -4  12   9      131.79      132.63      1.62 o
  -3  12   9        5.64        4.88      0.50 o
  -2  12   9       29.73       26.67      0.98 o
  -1  12   9        4.78        3.49      0.56 o
   0  12   9       17.49       16.50      0.76 o
   1  12   9        2.38        2.09      0.43 o
   2  12   9      147.96      134.98      1.68 o
   3  12   9       73.41       68.40      1.86 o
   4  12   9      145.16      152.84      2.18 o
  -4  13   9       36.24       35.12      1.17 o
  -3  13   9        0.20        0.04      0.28 o
  -2  13   9       17.03       18.72      0.75 o
  -1  13   9       11.19       11.77      0.68 o
   0  13   9        2.67        2.53      0.50 o
   1  13   9        3.58        1.90      0.36 o
   2  13   9        2.70        0.90      0.36 o
   3  13   9       28.02       24.76      0.81 o
  -4  14   9        3.25        2.42      0.83 o
  -3  14   9       26.32       26.65      0.89 o
  -2  14   9       12.45        8.69      0.42 o
  -1  14   9       19.28       16.64      0.70 o
   0  14   9       11.71        6.50      0.52 o
   1  14   9        1.05        0.75      0.32 o
   2  14   9       18.03       19.58      1.69 o
   3  14   9        5.58        2.32      0.54 o
  -2  15   9       23.89       25.71      0.98 o
  -1  15   9        0.93        0.67      0.47 o
   0  15   9      159.10      152.07      4.45 o
   1  15   9       34.87       33.66      0.89 o
  -6   0  10      204.18      208.72      3.61 o
  -4   0  10       19.39       18.02      4.86 o
  -2   0  10      263.64      237.69      2.96 o
   0   0  10        4.50        5.29      0.71 o
   2   0  10      149.47      144.80      2.72 o
   4   0  10      498.28      527.21      8.81 o
   6   0  10      104.79      122.93      4.26 o
  -7   1  10       45.62       44.25      0.97 o
  -6   1  10        0.01        0.18      0.42 o
  -5   1  10      112.53      111.56      2.47 o
  -4   1  10        0.67        0.62      0.43 o
  -3   1  10        5.44        4.65      0.57 o
  -2   1  10       61.84       63.65      1.00 o
  -1   1  10       48.48       50.54      0.88 o
   0   1  10        9.45        9.61      0.55 o
   1   1  10       14.15       16.83      0.66 o
   2   1  10       19.46       19.85      0.64 o
   3   1  10        2.64        4.10      0.93 o
   4   1  10      266.88      278.78      3.80 o
   5   1  10      220.84      231.92      3.88 o
   6   1  10        6.82        7.19      1.32 o
  -7   2  10        3.25        4.70      0.61 o
  -6   2  10       85.40       80.71      1.62 o
  -5   2  10       38.10       37.50      1.59 o
  -4   2  10      174.32      180.43      2.02 o
  -3   2  10        0.74        1.59      0.45 o
  -2   2  10        7.49        6.53      0.55 o
  -1   2  10        3.43        2.57      0.49 o
   0   2  10      184.71      176.58      1.77 o
   1   2  10       15.59       14.86      0.71 o
   2   2  10        6.80        5.27      0.47 o
   3   2  10      293.06      305.52      2.59 o
   4   2  10      124.51      136.60      2.89 o
   5   2  10      228.08      262.66      9.06 o
   6   2  10        0.02       -0.31      0.58 o
  -7   3  10       31.61       26.14      1.35 o
  -6   3  10       40.73       38.41      1.18 o
  -5   3  10       29.71       29.55      1.45 o
  -4   3  10      166.60      170.26      1.95 o
  -3   3  10      165.26      150.86      1.64 o
  -2   3  10      396.07      392.28      3.43 o
  -1   3  10       32.29       30.07      0.86 o
   0   3  10       85.06       87.29      1.20 o
   1   3  10       35.44       35.27      0.89 o
   2   3  10      197.12      180.97      1.68 o
   3   3  10      586.77      579.92      6.77 o
   4   3  10      594.94      618.84      6.33 o
   5   3  10       22.52       24.23      0.98 o
   6   3  10        0.23        1.03      0.54 o
  -7   4  10        0.05        1.03      0.73 o
  -6   4  10        4.38        1.99      0.61 o
  -5   4  10       59.30       56.53      1.78 o
  -4   4  10       59.06       53.33      1.09 o
  -3   4  10       79.71       70.31      1.08 o
  -2   4  10       49.28       48.82      0.98 o
  -1   4  10       82.33       80.19      1.28 o
   0   4  10       39.94       41.44      1.06 o
   1   4  10       68.71       71.33      1.18 o
   2   4  10      179.91      170.50      1.59 o
   3   4  10      483.01      501.63      4.31 o
   4   4  10      541.49      558.90      6.64 o
   5   4  10       35.17       39.28      1.49 o
   6   4  10        0.69        1.06      0.51 o
  -6   5  10       28.33       32.21      0.97 o
  -5   5  10        0.57        0.52      0.36 o
  -4   5  10      111.84      117.07      1.60 o
  -3   5  10      221.75      219.90      2.46 o
  -2   5  10        1.66        1.10      0.59 o
  -1   5  10       68.58       65.66      1.16 o
   0   5  10       30.26       31.26      1.02 o
   1   5  10      243.99      232.62      2.50 o
   2   5  10       40.68       36.55      0.78 o
   3   5  10       23.39       24.33      0.66 o
   4   5  10       59.74       60.79      1.05 o
   5   5  10       62.81       64.71      1.83 o
  -6   6  10       16.94       16.67      0.62 o
  -5   6  10        3.36        2.55      0.56 o
  -4   6  10       25.34       27.15      0.84 o
  -3   6  10       12.13       10.09      0.82 o
  -2   6  10       96.29      100.47      1.80 o
  -1   6  10       84.82       83.02      1.55 o
   0   6  10      159.16      159.03      1.96 o
   1   6  10       66.72       71.11      1.37 o
   2   6  10        6.31        5.43      0.46 o
   3   6  10       25.18       23.08      0.74 o
   4   6  10        1.12        0.62      0.37 o
   5   6  10        6.06        6.37      0.52 o
  -6   7  10        0.00        0.18      0.34 o
  -5   7  10       55.31       58.57      0.97 o
  -4   7  10        9.33       11.93      0.76 o
  -3   7  10       19.81       21.28      0.91 o
  -2   7  10      171.27      176.50      2.06 o
  -1   7  10       26.94       27.07      1.09 o
   0   7  10       10.49       11.24      0.82 o
   1   7  10      223.98      209.96      2.26 o
   2   7  10       64.56       67.81      1.31 o
   3   7  10        3.50        2.52      0.44 o
   4   7  10        0.36        0.21      0.36 o
   5   7  10       10.13        8.67      0.52 o
  -6   8  10        5.59        6.15      0.57 o
  -5   8  10        3.95        1.56      0.43 o
  -4   8  10        1.06        1.19      0.54 o
  -3   8  10       24.88       24.85      0.93 o
  -2   8  10       36.99       36.75      1.08 o
  -1   8  10       32.83       31.04      1.09 o
   0   8  10        0.28        0.82      0.57 o
   1   8  10       12.87        9.58      0.68 o
   2   8  10       29.38       30.19      0.72 o
   3   8  10        0.21        0.47      0.39 o
   4   8  10       27.64       33.57      0.84 o
   5   8  10        2.79        2.30      0.54 o
  -5   9  10       50.03       57.55      1.14 o
  -4   9  10       12.18       13.23      0.74 o
  -3   9  10       20.79       20.99      0.79 o
  -2   9  10      163.41      165.96      2.18 o
  -1   9  10      133.94      142.56      1.91 o
   0   9  10       34.48       36.74      1.10 o
   1   9  10       33.07       25.80      0.82 o
   2   9  10      101.34       99.78      2.02 o
   3   9  10       17.60       16.03      0.62 o
   4   9  10       22.65       22.59      1.03 o
  -5  10  10        0.29        0.04      0.29 o
  -4  10  10       25.37       26.08      1.00 o
  -3  10  10        6.99       10.06      0.71 o
  -2  10  10        0.60        1.05      0.60 o
  -1  10  10        0.62        1.48      0.60 o
   0  10  10        0.80        0.93      0.55 o
   1  10  10      196.56      185.30      1.95 o
   2  10  10      174.77      163.38      2.72 o
   3  10  10       40.97       42.38      0.93 o
   4  10  10      171.04      206.44      2.76 o
  -5  11  10       29.26       27.53      1.56 o
  -4  11  10       17.36       17.87      0.63 o
  -3  11  10       68.42       81.46      1.29 o
  -2  11  10        7.75        6.56      0.73 o
  -1  11  10        1.89        1.54      0.51 o
   0  11  10        6.66        5.11      0.63 o
   1  11  10        0.10        0.16      0.44 o
   2  11  10      157.84      161.18      2.20 o
   3  11  10      247.67      270.92      5.86 o
  -4  12  10        5.98        5.21      0.75 o
  -3  12  10        5.58        6.22      0.54 o
  -2  12  10       53.09       53.69      1.16 o
  -1  12  10       93.41       95.24      2.31 o
   0  12  10       76.22       83.57      1.26 o
   1  12  10        0.10        0.22      0.34 o
   2  12  10       80.85       93.07      1.76 o
   3  12  10       11.17        8.10      0.91 o
  -3  13  10       80.02       79.05      1.76 o
  -2  13  10        1.86        1.72      0.46 o
  -1  13  10       85.07       85.84      2.05 o
   0  13  10       17.61       15.82      0.63 o
   1  13  10        3.69        3.88      0.39 o
   2  13  10       77.10       84.90      1.80 o
  -2  14  10        0.51        0.36      0.57 o
  -1  14  10        1.49        2.31      0.42 o
   0  14  10       39.89       35.93      1.14 o
   1  14  10        1.23        0.74      0.50 o
  -5   0  11        4.65        2.25      2.32 o
  -3   0  11       21.00       22.19      0.98 o
  -1   0  11      235.35      238.68      3.14 o
   1   0  11      128.26      127.26      1.84 o
   3   0  11      127.28      140.53      2.37 o
   5   0  11       10.24        9.58      1.22 o
  -6   1  11      102.08      101.16      2.06 o
  -5   1  11        3.50        1.90      0.95 o
  -4   1  11       59.85       62.23      1.15 o
  -3   1  11       99.45      103.17      1.37 o
  -2   1  11      220.53      219.07      2.03 o
  -1   1  11       43.71       43.11      0.81 o
   0   1  11        2.78        2.45      0.45 o
   1   1  11        0.23        0.24      0.38 o
   2   1  11       86.77       93.44      1.43 o
   3   1  11        1.34        1.18      0.43 o
   4   1  11       71.08       74.62      1.56 o
   5   1  11       33.10       39.01      1.42 o
  -6   2  11       17.47       16.31      1.27 o
  -5   2  11       49.28       47.30      1.60 o
  -4   2  11       25.57       26.28      0.82 o
  -3   2  11       12.38       12.49      0.62 o
  -2   2  11        9.65        8.44      0.56 o
  -1   2  11       68.87       74.32      1.08 o
   0   2  11       14.93       13.80      0.68 o
   1   2  11        1.39        3.15      0.55 o
   2   2  11       50.55       52.80      0.93 o
   3   2  11      216.67      216.89      5.86 o
   4   2  11        0.14        0.49      0.52 o
   5   2  11        5.96       11.44      3.17 o
  -6   3  11       39.86       45.17      1.51 o
  -5   3  11       17.79       18.35      1.18 o
  -4   3  11        8.17        7.14      0.65 o
  -3   3  11      177.49      170.55      1.78 o
  -2   3  11       14.16       10.43      0.65 o
  -1   3  11       12.23       16.40      0.75 o
   0   3  11        2.40        1.43      0.48 o
   1   3  11        0.20        0.63      0.44 o
   2   3  11       52.04       50.49      0.82 o
   3   3  11       71.37       68.71      1.19 o
   4   3  11      206.11      203.88      3.28 o
   5   3  11        9.88       11.37      0.89 o
  -6   4  11       31.79       30.89      1.23 o
  -5   4  11       10.46       11.93      1.01 o
  -4   4  11        5.41        5.75      0.90 o
  -3   4  11      756.13      698.16      5.75 o
  -2   4  11        1.55        1.26      0.56 o
  -1   4  11       67.13       62.70      1.12 o
   0   4  11      159.31      155.19      1.93 o
   1   4  11      106.39      105.83      1.40 o
   2   4  11       18.35       15.05      0.54 o
   3   4  11        8.33        9.66      0.48 o
   4   4  11        8.14        7.43      0.53 o
   5   4  11       21.37       25.76      1.04 o
  -6   5  11      125.01      125.09      4.09 o
  -5   5  11        0.35        0.15      0.29 o
  -4   5  11       82.09       71.79      1.21 o
  -3   5  11      365.54      344.19      3.51 o
  -2   5  11        0.51        0.71      0.51 o
  -1   5  11       70.18       72.94      1.26 o
   0   5  11        5.77        7.50      0.69 o
   1   5  11      239.07      239.74      2.48 o
   2   5  11        0.85        2.11      0.44 o
   3   5  11        3.55        2.54      0.38 o
   4   5  11        4.82        5.97      0.51 o
   5   5  11      229.00      258.52      6.36 o
  -6   6  11       23.18       21.29      1.90 o
  -5   6  11        0.61        0.37      0.32 o
  -4   6  11        3.92        1.30      0.51 o
  -3   6  11       88.22       80.22      1.34 o
  -2   6  11      123.42      116.17      1.54 o
  -1   6  11       18.90       18.39      0.92 o
   0   6  11       18.23       18.94      0.81 o
   1   6  11       20.21       21.50      0.84 o
   2   6  11        8.05        9.36      0.50 o
   3   6  11        3.31        2.22      0.40 o
   4   6  11       13.57       14.61      0.57 o
  -5   7  11        0.12       -0.18      0.34 o
  -4   7  11       19.56       25.07      0.84 o
  -3   7  11       61.38       66.19      1.21 o
  -2   7  11        3.05        2.10      0.51 o
  -1   7  11       17.34       17.89      0.90 o
   0   7  11       30.45       30.41      0.95 o
   1   7  11        0.30        1.50      0.51 o
   2   7  11       16.06       12.85      0.55 o
   3   7  11       19.70       23.00      0.60 o
   4   7  11       20.81       23.92      0.77 o
  -5   8  11        4.28        2.34      0.92 o
  -4   8  11        0.57        0.90      0.46 o
  -3   8  11        0.66        0.25      0.44 o
  -2   8  11       30.79       28.21      1.33 o
  -1   8  11        3.05        3.15      0.64 o
   0   8  11       34.07       34.22      1.04 o
   1   8  11       35.53       37.00      0.89 o
   2   8  11       22.52       20.70      0.70 o
   3   8  11       36.31       40.77      0.97 o
   4   8  11       11.26       11.39      0.70 o
  -5   9  11        0.50       -0.06      0.47 o
  -4   9  11       81.68       92.48      1.59 o
  -3   9  11      199.15      203.91      2.31 o
  -2   9  11        1.71        1.30      0.60 o
  -1   9  11        0.56        0.85      0.53 o
   0   9  11       10.48        9.90      0.77 o
   1   9  11        6.46        4.67      0.54 o
   2   9  11       28.99       29.92      0.74 o
   3   9  11        1.01        0.72      0.42 o
  -4  10  11        0.07        0.08      0.45 o
  -3  10  11      403.06      421.71      4.16 o
  -2  10  11      185.61      195.81      2.89 o
  -1  10  11        8.19        6.49      0.63 o
   0  10  11       10.26       14.59      1.68 o
   1  10  11        1.70        1.73      0.48 o
   2  10  11        6.30        8.18      0.53 o
   3  10  11       55.77       56.07      1.41 o
  -3  11  11       28.39       24.53      0.88 o
  -2  11  11       61.83       65.60      1.22 o
  -1  11  11       50.71       47.38      0.96 o
   0  11  11        0.94        0.37      0.41 o
   1  11  11       41.27       38.42      0.91 o
   2  11  11        1.39        1.76      0.61 o
  -2  12  11       24.57       16.94      0.79 o
  -1  12  11       15.80       16.11      0.73 o
   0  12  11       29.52       24.81      0.71 o
   1  12  11       91.69      100.14      2.01 o
  -4   0  12       58.65       58.05      1.65 o
  -2   0  12      642.57      670.24      7.98 o
   0   0  12        1.80        2.32      0.65 o
   2   0  12        0.68        0.57      0.64 o
   4   0  12        0.15        0.34      0.83 o
  -5   1  12       89.01       90.04      1.94 o
  -4   1  12       10.04       11.82      0.62 o
  -3   1  12       26.25       23.84      0.72 o
  -2   1  12        4.92        5.68      0.51 o
  -1   1  12       41.32       40.99      0.84 o
   0   1  12       38.36       39.36      0.82 o
   1   1  12        1.74        1.95      0.44 o
   2   1  12       52.22       57.87      1.13 o
   3   1  12       17.42       18.02      0.66 o
   4   1  12       31.46       31.66      1.33 o
  -5   2  12       14.84       16.55      1.06 o
  -4   2  12      123.13      113.93      1.55 o
  -3   2  12        0.02       -0.10      0.33 o
  -2   2  12      367.94      385.15      3.14 o
  -1   2  12      342.50      348.24      3.59 o
   0   2  12        7.30        7.57      0.53 o
   1   2  12        6.77        6.85      0.57 o
   2   2  12        5.55        7.24      0.51 o
   3   2  12        1.69        2.39      0.70 o
   4   2  12      115.87      128.89      1.99 o
  -5   3  12        3.06        2.39      0.71 o
  -4   3  12       25.00       22.64      0.63 o
  -3   3  12       25.48       25.16      0.69 o
  -2   3  12        0.95        1.48      0.55 o
  -1   3  12      132.30      141.15      3.19 o
   0   3  12       63.05       63.18      1.15 o
   1   3  12       25.55       21.01      0.69 o
   2   3  12       88.32       90.85      1.59 o
   3   3  12      154.67      146.86      5.09 o
   4   3  12       11.46       10.09      0.63 o
  -5   4  12       28.58       31.58      2.31 o
  -4   4  12       34.18       26.58      0.66 o
  -3   4  12       21.56       21.65      0.71 o
  -2   4  12      195.03      183.67      2.11 o
  -1   4  12        2.26        1.93      0.46 o
   0   4  12       16.93       15.53      0.79 o
   1   4  12      236.34      231.68      2.39 o
   2   4  12        3.02        2.32      0.43 o
   3   4  12      137.11      135.57      3.22 o
   4   4  12       22.75       22.19      0.92 o
  -5   5  12        2.81        2.73      0.87 o
  -4   5  12        0.07        0.29      0.37 o
  -3   5  12      159.48      149.74      1.80 o
  -2   5  12      109.48      104.75      1.42 o
  -1   5  12        1.79        1.59      0.58 o
   0   5  12        9.26        7.84      0.70 o
   1   5  12      197.65      182.19      2.86 o
   2   5  12      139.99      137.97      2.28 o
   3   5  12        5.48        3.05      0.34 o
  -4   6  12      112.96      117.35      1.48 o
  -3   6  12      244.37      238.07      2.45 o
  -2   6  12       94.98      100.00      1.43 o
  -1   6  12        1.30        0.75      0.54 o
   0   6  12       60.06       59.60      1.12 o
   1   6  12        8.52        7.17      0.68 o
   2   6  12       56.88       52.74      0.93 o
   3   6  12        0.12        0.22      0.36 o
  -4   7  12       32.97       32.13      0.82 o
  -3   7  12       42.59       40.28      1.01 o
  -2   7  12        0.56        0.26      0.42 o
  -1   7  12        1.86        1.54      0.55 o
   0   7  12        1.51        1.85      0.58 o
   1   7  12        2.75        1.62      0.46 o
   2   7  12       22.59       26.28      0.66 o
   3   7  12       29.38       29.31      0.78 o
  -4   8  12        1.61        1.54      0.48 o
  -3   8  12       94.32      104.79      1.39 o
  -2   8  12        5.00        5.09      0.60 o
  -1   8  12       18.49       20.86      0.82 o
   0   8  12        0.05        0.43      0.48 o
   1   8  12        1.25        0.88      0.39 o
   2   8  12        9.45       14.36      0.65 o
  -3   9  12       31.92       39.01      1.06 o
  -2   9  12      231.76      258.71      8.11 o
  -1   9  12        6.52        4.09      0.62 o
   0   9  12        3.83        3.04      0.65 o
   1   9  12        3.70        3.44      0.51 o
   2   9  12        0.01        0.06      0.35 o
  -2  10  12      120.88      127.46      1.66 o
  -1  10  12       22.25       22.54      1.05 o
   0  10  12        2.07        2.75      0.54 o
   1  10  12        0.11        0.14      0.36 o
  -3   0  13      101.23       96.89      1.79 o
  -1   0  13        0.72        0.38      0.47 o
   1   0  13        2.41        1.50      0.69 o
   3   0  13       33.08       37.31      1.72 o
  -4   1  13       15.00       15.75      0.91 o
  -3   1  13        4.71        3.30      0.55 o
  -2   1  13      130.56      136.70      1.71 o
  -1   1  13       26.48       24.54      0.68 o
   0   1  13       17.75       18.08      0.59 o
   1   1  13        6.05        5.06      0.53 o
   2   1  13      248.08      265.43      3.31 o
   3   1  13       25.31       28.83      1.37 o
  -4   2  13       34.69       40.15      1.74 o
  -3   2  13       74.07       80.11      1.38 o
  -2   2  13       51.64       50.00      0.91 o
  -1   2  13        6.63        8.47      0.55 o
   0   2  13       61.77       68.30      1.08 o
   1   2  13        6.92        7.80      0.47 o
   2   2  13       96.25      106.78      1.38 o
   3   2  13      236.22      245.97      8.71 o
  -4   3  13        0.65        1.65      0.85 o
  -3   3  13       14.18       11.53      0.73 o
  -2   3  13        0.03        0.22      0.37 o
  -1   3  13       14.73       14.82      0.60 o
   0   3  13       48.85       51.31      1.03 o
   1   3  13       20.37       20.30      0.68 o
   2   3  13        0.93        0.43      0.33 o
  -4   4  13        0.03        0.76      0.74 o
  -3   4  13      132.27      128.17      2.77 o
  -2   4  13       22.58       21.62      0.69 o
  -1   4  13       51.21       53.49      1.31 o
   0   4  13       30.42       30.61      0.80 o
   1   4  13        5.33        4.38      0.52 o
   2   4  13        7.67        7.70      1.15 o
  -3   5  13       27.72       29.40      1.08 o
  -2   5  13       46.16       52.39      1.00 o
  -1   5  13        7.04        6.98      0.62 o
   0   5  13       28.65       28.53      0.78 o
   1   5  13        0.85        0.70      0.38 o
   2   5  13       22.55       22.49      1.08 o
  -3   6  13      104.86      111.60      1.66 o
  -2   6  13       45.15       41.38      1.30 o
  -1   6  13        2.75        2.33      0.52 o
   0   6  13       17.95       14.99      0.85 o
   1   6  13        0.10        0.07      0.29 o
  -2   7  13        0.02        0.06      0.41 o
  -1   7  13        0.54        0.70      0.43 o
   0   7  13       19.86       18.43      0.76 o
   1   7  13        4.38        2.90      0.48 o
  -1   8  13        5.29        7.63      0.67 o
   0   8  13        3.35        1.65      0.51 o
  -2   0  14        5.05        2.22      0.84 o
   0   0  14       19.40       18.51      1.18 o
  -2   1  14       33.69       30.49      0.85 o
  -1   1  14        7.72        6.29      0.62 o
   0   1  14       12.10       12.79      0.74 o
  -1   2  14        6.24        8.28      0.73 o
   0   2  14        9.69       11.08      0.87 o
  -1   3  14        3.21        1.48      0.51 o
 
